# Supplementary material for: The Interaction of NO and H2S in Boar Spermatozoa under Oxidative Stress
Source: Animals (Basel). 2022 Feb 28;12(5):602. doi: 10.3390/ani12050602 (PMC8909797; doi:10.3390/ani12050602)
Supplement: Supplementary file 1 [file animals-12-00602-s001.zip]

Archive with 4 entries (4 files):
- dataset1.xlsx
- dataset2.xlsx
- Figure S2.png
- SF1_SF2_ST1.pdf
