# Supplementary material for: The Interaction of NO and H2S in Boar Spermatozoa under Oxidative Stress
Source: Animals (Basel). 2022 Feb 28;12(5):602. doi: 10.3390/ani12050602 (PMC8909797; doi:10.3390/ani12050602)
Supplement: Supplementary file 1 [file animals-12-00602-s001.zip › dataset1.xlsx]

## Sheet: List1
Treatment	Replicate	Time (min)	Total motility (%, vap ≥ 10 µm/s)	Progressive motility (%, STR ≥ 80%)	ALH (µm)	BCF (Hz)	LIN (%)	STR (%)	VAP (µm/s)	VCL (µm/s)	VSL (µm/s)	WOB (%)	Intact acrosome (PNA-FITC, %)	Intact head membrane (PI/CFDA, %)	Total antioxidant capacity ( mmol/l Trolox equivalents)	Lipid peroxidation (µmol MDA per 108 spermatozoa)
Ctr	1	20	69.6498	39.559	3.29573	11.3906	34.2704	74.5626	41.1526	90.4099	30.0358	44.1427	99	90.5	0.537557	7.76946
Ctr	1	90	67.3748	64.1882	3.00312	14.055	53.2944	89.9974	44.1746	74.028	41.4297	57.2261	99	88.5	0.482759	7.10255
OX	1	90	72.8033	61.7852	3.51528	14.2309	47.7915	85.3631	53.582	97.4175	46.3035	54.6603	96	84	0.454691	44.2826
DD	1	90	76.0104	63.7549	3.21951	13.7795	45.8513	85.1698	47.1318	88.8454	41.137	52.1823	98.5	89.5	0.433307	44.4493
NaHS	1	90	71.2366	63.172	2.98674	13.6982	47.9911	87.5095	44.4531	80.9986	40.1847	53.2015	98.5	87	0.415932	44.1159
SNP	1	90	66.8235	64	3.06041	14.3807	52.0254	89.8264	42.5414	73.421	38.903	56.679	96.5	87.5	0.422614	42.6153
Ctr	2	20	63.6998	22.3386	2.64449	10.7857	26.2942	64.7783	33.3725	87.1122	21.2558	38.2684	100	91	0.542903	12.392
Ctr	2	90	66.2566	60.4569	2.72157	13.489	45.6654	87.7136	38.8668	75.3758	35.1872	50.4791	99	82	0.464047	11.882
OX	2	90	53.3181	57.2082	2.60254	14.1654	49.3813	88.238	39.2714	75.4083	34.6719	54.8043	94.5	83	0.347768	56.2484
DD	2	90	58.9286	66.3265	2.88803	13.7935	53.6306	91.7763	42.072	75.4833	39.3584	57.226	98	82	0.319701	56.5033
NaHS	2	90	54.1426	60.3083	2.62206	13.4585	53.381	90.6008	37.7537	66.8345	35.1238	57.2715	97.5	78	0.346431	56.5033
SNP	2	90	55.6845	60.7889	2.60461	14.415	52.6418	91.4573	40.2844	72.1921	37.5223	56.5806	97	83	0.349105	61.6029
Ctr	3	20	69.8387	23.5484	3.12631	11.0365	24.1367	62.1548	40.7852	100.761	21.947	37.9114	96	90	0.589682	13.4701
Ctr	3	90	69.8413	63.3157	2.86388	13.9944	50.1312	87.262	42.5863	74.5264	38.5114	55.2868	94	81	0.560278	16.1839
OX	3	90	54.4304	57.5949	2.68407	14.6176	51.7949	87.7757	41.4195	73.9218	36.1542	57.4639	95	80.5	0.437316	63.798
DD	3	90	60.7214	65.7315	2.82854	14.9515	57.8473	92.6124	43.1448	69.6549	40.5841	61.5828	96	91	0.449345	66.5118
NaHS	3	90	42.0619	44.1237	2.55275	14.0424	50.0525	87.2633	38.6552	69.7713	34.2188	55.3492	96.5	82	0.448009	66.2651
SNP	3	90	65.2101	60.6723	3.03762	14.4678	55.252	89.6599	47.5344	79.3363	43.5825	60.1654	85	77.5	0.441326	65.2782
Ctr	4	20	50.2427	27.9126	2.77065	10.8011	30.015	71.6077	35.3184	87.4628	24.6328	39.4387	98	85.5	0.612403	16.5245
Ctr	4	90	61.4286	60.2381	2.35919	14.3336	52.7401	90.8324	33.9344	59.6913	31.0354	56.6031	99.5	74	0.534884	18.3771
OX	4	90	52.1368	51.2821	2.87064	13.3509	44.6779	82.4416	43.6329	87.7438	34.7522	51.7968	97	68	0.407912	97.2946
DD	4	90	53.9604	64.1089	2.25542	14.376	57.3111	93.5122	34.6057	56.2956	32.9988	60.2159	96.5	79	0.405239	98.0357
NaHS	4	90	48.6111	53.8889	2.52058	13.6653	50.4076	89.1002	35.7836	65.4929	32.4152	54.8108	96.5	75	0.390537	100.259
SNP	4	90	43.2692	43.9103	2.62874	12.4067	45.8113	86.5863	36.6393	74.6028	32.1826	50.6955	99	77	0.371826	99.1472
Ctr	5	20	72.1382	18.7905	2.8931	11.4695	22.9961	58.2874	39.1489	97.9025	20.244	38.3952	98	96.5	0.651163	19.8846
Ctr	5	90	67.2451	57.2668	3.22948	13.2818	49.5155	86.8676	45.2853	78.7015	40.423	55.3096	97.5	87	0.581663	15.944
OX	5	90	39.3064	53.4682	1.74932	15.5731	60.9711	93.6887	27.4027	46.4304	25.6711	63.9893	97.5	80	0.460037	93.8454
DD	5	90	47.4747	58.3333	1.97632	16.7539	62.0721	94.7901	31.1016	47.9079	29.7835	64.8994	99	86.5	0.465384	88.3893
NaHS	5	90	49.7596	62.9808	2.06181	14.846	60.1324	94.3048	32.0358	51.6732	30.5269	63.0547	94.5	81.5	0.443999	88.3893
SNP	5	90	49.1304	61.7391	2.00734	14.8516	60.0269	93.5258	32.0415	50.6589	30.281	63.3352	96.5	83	0.449345	85.3581
Ctr	6	20	69.7422	31.0719	3.54523	12.6217	32.9428	67.9248	50.8623	107.427	31.384	46.3655	97.5	84.5	0.673884	9.65972
Ctr	6	90	68.7311	61.4804	2.50197	14.626	48.8262	87.5087	38.0779	67.719	33.5241	54.3293	98	75.5	0.623095	12.7142
OX	6	90	62.3987	44.2464	2.68225	13.3074	38.2024	75.1926	40.5306	83.9871	28.6742	49.2777	97	70	0.456028	48.7949
DD	6	90	65.678	51.6949	2.78867	14.6372	43.7931	80.619	43.2116	81.6281	33.3594	52.9718	99.5	84.5	0.446672	47.4586
NaHS	6	90	74.3169	43.5337	3.06323	13.3545	35.1323	71.5719	44.0706	91.2816	30.2338	47.7994	99	80	0.446672	45.5496
SNP	6	90	75.9843	58.2677	2.9308	15.1653	45.7194	80.9527	46.4392	83.2071	36.107	55.322	99	74.5	0.430634	47.8404
