# Supplementary material for: The Interaction of NO and H2S in Boar Spermatozoa under Oxidative Stress
Source: Animals (Basel). 2022 Feb 28;12(5):602. doi: 10.3390/ani12050602 (PMC8909797; doi:10.3390/ani12050602)
Supplement: Supplementary file 1 [file animals-12-00602-s001.zip › dataset2.xlsx]

## Sheet: List1
Treatment	ALH (µm)	BCF (Hz)	LIN (%)	STR (%)	VAP (µm/s)	VCL (µm/s)	VSL (µm/s)	WOB (%)
Ctr	2.77285	21.2478	60.9939	91.2352	39.9382	59.74	36.4377	66.8534
Ctr	2.80548	5.29223	78.4164	99.0804	41.713	52.705	41.3294	79.1443
Ctr	3.52385	10.1691	36.5501	77.1471	37.513	79.1797	28.9402	47.3771
Ctr	3.55527	13.2199	51.4354	93.8298	36.397	66.3963	34.1512	54.8178
Ctr	1.40336	21.3552	68.7813	95.5677	31.1885	43.3346	29.8061	71.9713
Ctr	2.3629	15.318	49.861	91.2158	34.0494	62.29	31.0584	54.6627
Ctr	2.93621	13.2199	59.1019	88.6727	53.178	79.785	47.1544	66.6517
Ctr	3.18185	12.203	56.5693	92.3924	43.3615	70.8205	40.0627	61.2272
Ctr	2.66039	13.2199	58.5899	90.0256	49.6857	76.3439	44.7299	65.0814
Ctr	3.06678	16.3639	51.0094	85.4915	39.2057	65.7086	33.5175	59.666
Ctr	2.38748	13.2199	44.8342	90.8192	28.7698	58.2781	26.1285	49.3665
Ctr	2.32907	25.4228	60.8407	98.5621	41.0577	66.5136	40.4673	61.7283
Ctr	3.73186	9.15222	58.1468	88.3229	51.7605	78.6224	45.7164	65.8343
Ctr	3.95513	25.4228	88.1335	99.3382	50.6417	57.0799	50.3065	88.7207
Ctr	4.30633	12.203	61.3802	92.0357	42.4733	63.686	39.0906	66.6917
Ctr	2.93208	12.203	55.923	87.5253	43.4475	67.9998	38.0275	63.8935
Ctr	2.21426	20.3383	50.9241	90.6383	36.7389	65.3905	33.2995	56.1839
Ctr	2.61136	17.2875	38.6634	94.0949	28.1494	68.5072	26.4872	41.0898
Ctr	2.72127	19.3214	85.4779	98.3795	47.841	55.0618	47.0657	86.886
Ctr	2.31868	17.2875	52.9898	93.7051	29.8564	52.7968	27.977	56.5496
Ctr	6.30379	13.2199	64.7522	97.4818	47.0012	70.7583	45.8176	66.425
Ctr	1.14571	21.3552	45.037	96.0706	27.0632	57.7299	25.9998	46.8791
Ctr	2.65216	3.10314	62.2445	96.6734	49.8593	77.4376	48.2007	64.3864
Ctr	2.78923	17.5845	75.519	97.0064	59.3638	76.2546	57.5867	77.8495
Ctr	2.85176	20.3547	34.0887	88.731	32.5933	84.8385	28.9203	38.418
Ctr	2.35145	13.845	71.9	96.249	42.1704	56.4515	40.5886	74.7021
Ctr	2.15528	20.8146	69.1476	95.5368	45.7147	63.1611	43.6744	72.378
Ctr	4.83153	8.57074	54.3739	90.685	48.8609	81.4905	44.3096	59.959
Ctr	2.40903	21.8183	55.0741	98.0792	44.8483	79.8685	43.9869	56.1527
Ctr	1.10249	13.1245	71.0355	99.4105	24.7896	34.6918	24.6435	71.4568
Ctr	1.61167	18.3038	58.3528	96.9956	29.9886	49.8478	29.0876	60.1603
Ctr	3.35256	12.2025	58.261	92.5718	47.2857	75.133	43.7732	62.9359
Ctr	2.47346	12.2025	72.9076	93.5547	55.2994	70.9599	51.7352	77.9304
Ctr	2.08848	12.2025	60.4468	91.3575	28.921	43.7104	26.4215	66.1651
Ctr	2.02507	25.4219	50.2205	97.869	39.0207	76.0429	38.1891	51.314
Ctr	1.94284	22.0376	93.7555	99.1911	31.439	33.2618	31.1847	94.52
Ctr	3.07517	15.2532	66.2752	98.6709	49.4619	73.6393	48.8045	67.1679
Ctr	1.94025	21.3544	61.9549	96.634	37.7654	58.9045	36.4942	64.113
Ctr	2.92988	19.3207	54.6124	75.6691	47.2493	65.4671	35.7531	72.1726
Ctr	2.49767	9.3725	90.9641	98.3207	50.2428	54.3062	49.3991	92.5177
Ctr	3.01073	13.2194	56.8114	95.3882	33.4694	56.1963	31.9259	59.5581
Ctr	3.89561	9.1519	51.519	93.2285	36.3704	65.8157	33.9076	55.261
Ctr	3.0123	24.4051	58.7114	97.442	53.655	89.0501	52.2825	60.2526
Ctr	3.94327	24.4051	59.8762	95.8328	41.4165	66.2878	39.6906	62.4798
Ctr	2.70568	17.2869	69.6106	96.8951	32.3307	45.003	31.3269	71.8412
Ctr	2.54862	8.13502	57.8679	93.6413	52.9988	85.7622	49.6288	61.7974
Ctr	3.30806	8.56891	36.1611	92.4675	29.4222	75.2357	27.206	39.1068
Ctr	2.01012	16.5492	47.9036	93.8744	31.9868	62.6831	30.0275	51.0294
Ctr	4.1172	21.0511	79.248	97.6083	55.0796	67.8405	53.7622	81.1898
Ctr	2.68522	17.8934	55.4829	89.9956	36.0253	58.4346	32.4212	61.6506
Ctr	2.49288	6.31532	61.2262	95.5011	45.2634	70.6023	43.2271	64.1105
Ctr	4.85955	22.3525	67.7248	87.2516	52.7931	68.0147	46.0628	77.6201
Ctr	3.33191	4.99979	74.8154	97.7331	56.3712	73.6391	55.0933	76.5506
Ctr	2.76621	5.71422	66.8737	94.9765	35.8243	50.8789	34.0246	70.4108
Ctr	3.05322	21.3572	57.7057	98.139	31.3217	53.2683	30.7388	58.8
Ctr	2.0592	21.3572	52.9227	85.6174	34.0284	55.0506	29.1343	61.813
Ctr	3.99709	24.4082	75.7719	98.3772	52.514	68.1807	51.6618	77.0218
Ctr	2.9684	18.1971	55.2203	93.3129	41.4919	70.1142	38.7173	59.1776
Ctr	2.75806	22.8123	68.6068	96.7955	49.4424	69.7569	47.858	70.8782
Ctr	1.83167	16.2721	48.8929	92.9369	30.3666	57.7217	28.2218	52.6087
Ctr	3.66521	5.08505	63.8605	96.4023	41.5659	62.7469	40.0705	66.2437
Ctr	2.06033	5.81059	66.3336	98.6968	41.5658	61.845	41.0241	67.2095
Ctr	2.08395	8.13607	49.7938	94.1982	31.089	58.8131	29.2853	52.8606
Ctr	2.27617	21.3572	72.5687	97.2774	50.0296	67.064	48.6675	74.5998
Ctr	5.92717	17.2892	67.8113	93.1892	48.1401	66.1562	44.8614	72.7674
Ctr	2.42757	5.08505	57.9084	89.6262	28.8064	44.5843	25.818	64.6111
Ctr	1.72396	23.5798	76.3498	97.8129	41.5205	53.1925	40.6124	78.057
Ctr	2.54432	17.2892	57.8943	94.1348	37.7317	61.3509	35.5187	61.5015
Ctr	2.40187	19.3232	46.4537	98.2078	39.2548	82.9885	38.5512	47.3015
Ctr	3.06942	22.3742	67.2402	95.9872	42.3397	60.441	40.6407	70.0512
Ctr	3.31711	17.2892	67.24	83.3202	54.7482	67.841	45.6163	80.7007
Ctr	2.66061	10.1701	43.2651	79.7676	49.1755	90.6645	39.2261	54.239
Ctr	3.27935	9.15308	43.666	79.983	44.1728	80.9114	35.3308	54.5941
Ctr	4.01816	5.08505	52.2659	89.6553	39.3994	67.5845	35.3236	58.2964
Ctr	2.61891	14.2381	71.3182	95.6319	41.1722	55.2086	39.3738	74.5758
Ctr	3.29776	15.2551	78.4752	98.5245	45.489	57.1108	44.8178	79.6504
Ctr	5.60708	9.09857	78.1702	97.7387	49.8484	62.3271	48.7212	79.9787
Ctr	2.4447	12.2041	48.6748	93.2763	33.6258	64.4375	31.3649	52.1835
Ctr	1.42851	19.3232	39.3551	96.3463	25.1755	61.6327	24.2556	40.8476
Ctr	1.74672	16.2721	52.0477	93.0908	30.5785	54.6916	28.4658	55.9107
Ctr	3.32407	15.5178	68.6998	98.4948	51.7984	74.2633	51.0187	69.7496
Ctr	4.3647	15.7856	57.338	93.3836	51.4013	83.7147	48.0003	61.4005
Ctr	4.90591	22.0953	73.5045	98.2989	54.2318	72.5251	53.3092	74.7766
Ctr	3.07824	11.5737	57.5117	94.5077	50.8236	83.5172	48.0322	60.854
Ctr	4.37847	2.14196	36.3652	88.4178	37.7485	91.7811	33.3764	41.1288
Ctr	4.00007	16.0647	44.022	97.2293	56.9142	125.704	55.3373	45.2765
Ctr	3.15775	18.134	76.2491	95.0309	45.9868	57.3143	43.7016	80.2361
Ctr	3.2619	6.15201	72.122	97.1293	48.3772	65.1513	46.9884	74.2536
Ctr	2.63558	13.5398	66.1189	94.5181	48.7725	69.7212	46.0989	69.9537
Ctr	1.92945	6.10048	44.8514	95.9421	32.504	69.5297	31.185	46.7484
Ctr	4.78931	22.3684	62.102	93.5925	60.4822	91.1514	56.6068	66.3536
Ctr	2.61303	27.4522	62.0026	82.7302	48.9525	65.3175	40.4985	74.9455
Ctr	1.57918	11.1842	49.1366	94.9882	32.1337	62.1192	30.5233	51.7292
Ctr	2.83354	22.0352	61.2769	94.2228	51.6866	79.4763	48.7006	65.034
Ctr	5.59976	13.2177	72.7909	99.1512	50.9795	69.4411	50.5468	73.414
Ctr	1.82886	6.10048	69.8055	96.2688	29.7278	40.9977	28.6186	72.511
Ctr	3.0166	9.15072	60.3288	97.2463	56.6295	91.2832	55.0701	62.0372
Ctr	3.12967	24.4019	43.8206	95.5422	28.9449	63.1087	27.6546	45.8652
Ctr	3.34139	11.1842	73.4854	94.4802	51.703	66.4746	48.8491	77.7786
Ctr	3.12203	24.4019	64.6441	98.2985	50.2656	76.4344	49.4104	65.7631
Ctr	3.42812	6.81615	60.3041	96.454	54.0151	86.3949	52.0997	62.5211
Ctr	3.07088	11.1842	48.5482	86.4438	47.8702	85.2365	41.3808	56.1616
Ctr	3.06632	26.4354	75.9644	97.4572	55.0294	70.599	53.6301	77.9464
Ctr	3.94128	15.2512	55.0866	81.6662	60.9322	90.3322	49.761	67.4534
Ctr	4.47563	8.13397	69.1464	99.3491	56.2624	80.8374	55.8961	69.5994
Ctr	1.49866	15.2512	72.0694	97.602	30.9518	41.9173	30.2096	73.8401
Ctr	2.66146	10.1675	55.8234	91.7938	42.7074	70.2263	39.2027	60.814
Ctr	2.27697	6.10048	75.6872	97.9413	46.3377	59.9622	45.3837	77.2781
Ctr	2.48855	24.235	69.7025	97.4102	34.8679	48.7284	33.9649	71.5556
Ctr	3.80756	15.2538	45.0566	88.1727	33.1322	64.8375	29.2135	51.1003
Ctr	1.6882	12.2031	55.0879	92.403	28.0618	47.0701	25.93	59.617
Ctr	1.94419	17.2877	50.1319	97.0436	30.5995	59.2334	29.6948	51.6591
Ctr	1.29185	17.2877	66.5414	96.8312	28.0043	40.7519	27.1169	68.719
Ctr	2.948	24.4061	63.7994	96.0262	52.1731	78.5272	50.0998	66.4396
Ctr	3.88627	16.3616	46.9287	97.8806	53.7168	112.039	52.5783	47.9449
Ctr	2.90526	12.2031	42.0654	78.5493	71.4827	133.481	56.1492	53.5529
Ctr	1.75782	5.08461	53.5752	97.9276	30.3785	55.5274	29.7489	54.709
Ctr	1.83998	16.2707	72.2676	96.392	48.1398	64.2097	46.4029	74.9727
Ctr	2.84063	17.2877	54.9659	88.2595	34.7499	55.7984	30.6701	62.2776
Ctr	2.42762	9.15229	50.6682	81.615	38.3463	61.7673	31.2964	62.0819
Ctr	1.94996	14.2369	59.9367	87.1113	35.6978	51.8828	31.0968	68.8048
Ctr	2.69415	9.15229	53.1115	94.679	33.9646	60.5469	32.1573	56.0964
Ctr	2.39673	12.2031	33.342	81.1815	36.7556	89.493	29.8387	41.0709
Ctr	2.94383	14.2369	48.4212	82.0656	37.43	63.4374	30.7171	59.0031
Ctr	2.53602	17.2877	43.747	97.0494	31.145	69.0929	30.226	45.077
Ctr	2.78698	20.3384	36.356	84.3774	37.9564	88.0919	32.0267	43.0873
Ctr	2.21997	12.2031	53.6372	92.3145	34.6495	59.635	31.9865	58.1026
Ctr	2.18807	15.2538	34.0779	90.5968	29.6544	78.8368	26.8659	37.6148
Ctr	2.41274	18.3046	68.6189	97.4004	36.0229	51.1323	35.0864	70.4504
Ctr	4.40438	19.3215	63.7329	97.705	47.3267	72.5537	46.2405	65.2299
Ctr	1.48292	8.13537	55.0844	97.603	39.6229	70.2071	38.6732	56.4372
Ctr	2.53116	7.3684	44.7143	84.85	64.9154	123.184	55.0807	52.698
Ctr	3.17546	15.7894	54.1502	95.2012	44.4395	78.1289	42.3069	56.8797
Ctr	1.70541	15.5555	60.1574	98.1502	31.5982	51.5541	31.0137	61.2912
Ctr	3.31657	11.4894	64.6927	88.8375	41.5012	56.9903	36.8686	72.8214
Ctr	2.0435	22.9789	73.5829	97.6538	35.8391	47.563	34.9982	75.3508
Ctr	3.98276	3.91314	42.8788	93.8941	30.2565	66.2544	28.4091	45.6672
Ctr	3.1472	7.27318	81.8777	98.7063	57.1747	68.926	56.435	82.9508
Ctr	1.44355	25.3825	52.0939	97.9117	33.9105	63.7356	33.2024	53.205
Ctr	3.60287	12.2024	48.6458	87.7608	42.4631	76.6067	37.2659	55.43
Ctr	3.70266	3.05061	58.226	95.8154	49.1678	80.9095	47.1103	60.7689
Ctr	1.69807	12.2024	61.9407	96.6855	45.7755	71.4526	44.2582	64.0641
Ctr	3.14905	26.4386	54.5049	97.3748	50.3501	89.9522	49.0283	55.9743
Ctr	1.55383	6.52037	54.5409	98.1451	25.9302	46.6608	25.4492	55.5717
Ctr	5.45066	22.3711	36.6711	91.7233	61.5691	153.999	56.4732	39.9801
Ctr	5.34229	15.4814	64.1811	95.3166	54.2043	80.4999	51.6657	67.3346
Ctr	1.21174	12.2024	57.4244	91.8139	34.4572	55.0924	31.6365	62.5444
Ctr	3.26136	15.253	56.1343	84.7557	49.8291	75.2356	42.233	66.2308
Ctr	1.49671	28.4723	89.8003	98.8204	28.308	31.1514	27.9741	90.8723
Ctr	6.80587	13.2193	53.5616	94.7236	38.6243	68.3071	36.5863	56.5451
Ctr	2.16672	27.4554	77.5574	99.2451	49.1799	62.9323	48.8087	78.1473
Ctr	1.82828	31.5229	55.2013	98.0681	40.4608	71.8807	39.6791	56.2888
Ctr	3.27054	20.3374	55.7391	88.4375	53.8574	85.452	47.6302	63.0265
Ctr	2.33704	25.4217	50.373	96.5038	36.1159	69.1904	34.8533	52.1979
Ctr	1.83551	18.3036	58.7411	92.6877	36.8387	58.1278	34.1449	63.3753
Ctr	2.2683	17.2868	60.3385	92.0672	46.5331	71.0022	42.8417	65.5375
Ctr	2.74696	3.10301	61.6981	96.9002	57.0018	89.5245	55.2349	63.6718
Ctr	1.45712	14.2362	61.5271	98.7024	40.372	64.7652	39.8481	62.336
Ctr	3.82286	19.3205	51.1607	93.48	36.5345	66.7552	34.1524	54.7291
Ctr	3.91946	9.15181	53.711	96.4929	32.7986	58.9233	31.6483	55.6632
Ctr	1.53605	16.2699	52.5148	89.9603	31.1999	53.4468	28.0675	58.3756
Ctr	2.89083	15.788	47.173	92.4884	38.976	76.4172	36.0483	51.0043
Ctr	2.28213	8.10723	80.2651	99.8042	25.8592	32.1542	25.8086	80.4225
Ctr	2.40278	4.61522	46.8229	95.5734	33.2234	67.8146	31.7527	48.9916
Ctr	2.73285	14.9979	64.9422	94.1067	47.3105	68.5569	44.5224	69.0091
Ctr	4.43994	9.15154	59.0608	95.0072	45.7328	73.5674	43.4495	62.1645
Ctr	3.97993	18.3031	52.7632	84.3755	69.0006	110.341	58.2196	62.5337
Ctr	3.2363	13.2189	47.2003	93.5575	40.1285	79.5401	37.5432	50.4506
Ctr	2.08374	6.10102	56.4291	95.4958	44.7553	75.7401	42.7394	59.0907
Ctr	2.93884	7.11786	42.0959	94.3041	27.34	61.2476	25.7827	44.6385
Ctr	5.38266	8.1347	44.3078	79.5789	71.7242	128.82	57.0773	55.6779
Ctr	2.23199	7.14211	50.6153	96.6175	42.5916	81.3013	41.1509	52.3873
Ctr	3.46841	18.3031	46.9349	93.9159	46.4543	92.9541	43.6279	49.9755
Ctr	4.14403	6.10102	48.8067	93.4796	56.4926	108.2	52.8091	52.211
Ctr	2.96733	7.11786	56.7467	95.6544	49.2443	83.0081	47.1043	59.3247
Ctr	2.79541	9.15154	42.8286	89.2689	39.5974	82.5339	35.3481	47.9771
Ctr	1.39478	24.4041	49.3229	96.4232	31.762	62.0929	30.626	51.1525
Ctr	6.19237	10.1684	47.5699	94.8841	33.5558	66.9313	31.8391	50.1348
Ctr	2.12539	6.10102	44.5725	89.0084	39.615	79.1086	35.2607	50.0767
Ctr	1.30396	20.8638	48.8178	97.1411	28.0039	55.7241	27.2033	50.2545
Ctr	1.74455	20.3367	57.7349	94.7903	45.3417	74.4428	42.9795	60.908
Ctr	3.30243	20.3367	60.1895	93.5697	51.7082	80.3848	48.3832	64.3258
Ctr	2.72998	26.4378	76.2674	98.5585	52.5643	67.9275	51.8066	77.3829
Ctr	4.27213	18.4594	51.0395	96.0417	55.0219	103.535	52.8439	53.1431
Ctr	3.9686	10.1684	36.5228	83.8836	33.6312	77.2423	28.2111	43.5399
Ctr	2.35246	22.3704	53.1486	93.3675	50.825	89.2855	47.454	56.9241
Ctr	1.82732	7.11786	40.5872	92.4842	32.2488	73.4839	29.825	43.8855
Ctr	5.2439	18.3031	41.4213	93.2976	37.9381	85.4518	35.3953	44.397
Ctr	2.61336	19.3199	46.2361	86.4427	44.9371	84.0141	38.8448	53.4875
Ctr	3.63604	14.4819	65.5415	98.4515	52.063	78.2051	51.2568	66.5723
Ctr	1.68089	25.5262	55.3794	96.3982	42.7443	74.4045	41.2048	57.4486
Ctr	3.70374	6.10055	55.756	93.4721	61.6362	103.33	57.6126	59.65
Ctr	3.04596	28.4692	74.3327	98.1674	48.4942	64.0438	47.6055	75.7204
Ctr	3.94197	15.2514	43.2756	88.7475	53.0377	108.767	47.0696	48.7626
Ctr	2.465	18.3016	44.0819	96.3953	34.306	75.0181	33.0694	45.7304
Ctr	3.97947	18.3016	66.0565	95.9714	58.3482	84.7723	55.9976	68.8294
Ctr	3.69948	16.2681	33.4483	86.374	33.1091	85.4982	28.5977	38.7249
Ctr	3.29987	11.1843	31.1446	63.5102	62.924	128.315	39.9632	49.0387
Ctr	2.05834	12.3067	52.8336	93.9217	34.2266	60.8443	32.1462	56.2528
Ctr	1.78002	27.4525	66.4149	86.4157	30.5757	39.7836	26.4222	76.8551
Ctr	2.11905	17.2849	47.1318	95.5274	28.6329	58.0335	27.3523	49.3386
Ctr	1.37082	26.8026	80.2963	92.6589	30.8775	35.6315	28.6108	86.6579
Ctr	1.96354	21.3519	59.5612	96.2913	39.6356	64.0779	38.1656	61.8553
Ctr	2.42838	6.10055	66.0285	98.7119	56.0958	83.8625	55.3732	66.8901
Ctr	1.99793	8.13406	58.4461	98.0925	37.8106	63.459	37.0893	59.5827
Ctr	3.776	12.2011	30.8587	81.8053	42.2902	112.11	34.5956	37.7221
Ctr	3.02253	23.3854	67.7919	96.8306	54.0349	77.1808	52.3223	70.0108
Ctr	3.51814	14.2346	58.0131	96.5177	44.5762	74.1625	43.024	60.1062
Ctr	2.92123	23.7451	72.132	97.7488	51.9485	70.3973	50.779	73.7933
Ctr	3.52508	7.1173	45.8894	92.3744	34.593	69.6349	31.9551	49.6776
Ctr	1.24951	28.4692	82.2881	94.5085	35.0768	40.2859	33.1505	87.0696
Ctr	3.37752	17.2849	54.3941	93.4247	47.9772	82.4033	44.8225	58.2224
Ctr	3.34857	14.2346	60.5408	96.3099	39.2993	62.5183	37.8491	62.8604
Ctr	2.10774	26.4357	76.1812	95.0255	38.2848	47.755	36.3804	80.1693
Ctr	2.31044	18.3016	71.0157	95.3197	34.8034	46.7143	33.1745	74.5026
Ctr	2.14944	27.9269	68.6939	98.5043	32.1958	46.1675	31.7142	69.7369
Ctr	3.97258	16.8376	43.6928	68.717	70.7844	111.325	48.641	63.5836
Ctr	2.85898	2.10471	65.6763	99.3196	57.0713	86.3067	56.683	66.1262
Ctr	2.86082	7.49892	61.6175	88.9301	62.9342	90.8304	55.9675	69.2876
Ctr	2.00002	10.7127	67.1037	98.3973	49.8618	73.1148	49.0627	68.1967
Ctr	3.15385	19.454	55.5908	96.4464	57.2759	99.37	55.2406	57.639
Ctr	2.93898	12.2715	50.3826	89.2411	30.1944	53.4824	26.9458	56.4567
Ctr	5.68528	15.4283	42.4828	95.3398	44.6981	100.311	42.6151	44.5593
Ctr	2.06807	20.5711	74.3698	99.191	47.9573	63.9632	47.5693	74.9763
Ctr	1.81413	25.1545	44.3005	96.2645	30.965	67.2866	29.8083	46.0196
Ctr	5.45132	7.11734	42.8875	85.6973	56.6391	113.176	48.5382	50.0453
Ctr	3.70525	11.1844	35.8024	83.8234	39.478	92.429	33.0918	42.7117
Ctr	3.24208	22.496	50.1183	97.8389	54.7689	106.918	53.5853	51.2254
Ctr	2.92197	12.2012	26.902	61.3845	61.9785	141.422	38.0452	43.8253
Ctr	1.64342	11.1844	52.7384	85.0043	33.4888	53.9775	28.4669	62.0421
Ctr	3.98054	13.2179	49.3234	94.3917	42.4769	81.2893	40.0947	52.254
Ctr	2.61572	13.2179	42.6692	76.7961	40.3999	72.7119	31.0256	55.5617
Ctr	6.39581	20.3353	57.6859	95.9013	59.7811	99.3845	57.3309	60.1514
Ctr	1.55907	4.06705	52.4372	98.3693	37.9558	71.203	37.3369	53.3065
Ctr	3.98002	5.08381	43.4005	89.323	60.4393	124.391	53.9861	48.5883
Ctr	2.41137	19.9992	49.8428	92.714	39.2546	73.0186	36.3945	53.7597
Ctr	2.4559	6.10058	54.1084	97.8768	37.6272	68.0639	36.8283	55.2821
Ctr	2.0303	16.2682	41.9276	64.2537	57.7412	88.4877	37.1008	65.2533
Ctr	2.22597	22.3688	59.4527	97.4283	25.5172	41.8163	24.8609	61.022
Ctr	4.27534	22.3688	65.163	96.3101	54.2616	80.198	52.2594	67.6596
Ctr	2.42051	15.2514	47.4645	92.4655	45.0241	87.7113	41.6317	51.3321
Ctr	3.41593	20.3353	65.5586	96.7231	51.6024	76.1326	49.9115	67.7796
Ctr	2.55404	10.1676	54.6036	94.9182	60.1533	104.565	57.0964	57.5271
Ctr	2.33128	16.2682	37.5241	81.8195	34.3197	74.8324	28.0802	45.862
Ctr	2.27304	19.3185	60.6916	98.1786	47.9089	77.5005	47.0363	61.8175
Ctr	1.70464	17.285	53.3454	88.9523	40.6504	67.7837	36.1595	59.9707
Ctr	3.19053	12.2012	40.5353	92.6901	30.0302	68.6688	27.8351	43.732
Ctr	3.45121	16.2682	39.7447	81.4645	53.0218	108.679	43.194	48.7877
Ctr	2.82965	6.10058	65.5389	97.4438	44.5931	66.3013	43.4532	67.2582
Ctr	1.47121	18.3017	59.2861	94.2236	27.9691	44.4513	26.3535	62.9207
Ctr	2.27417	19.3185	53.7218	96.4149	39.1948	70.343	37.7896	55.7195
Ctr	4.9196	11.5368	47.29	95.7938	41.7034	84.4771	39.9492	49.3665
Ctr	2.53701	18.6163	62.703	98.1931	58.0134	90.8491	56.9651	63.8568
Ctr	3.09315	17.6455	64.5987	98.1732	50.3831	76.5691	49.4626	65.8008
Ctr	1.6716	26.6628	67.9535	97.9472	47.4221	68.3535	46.4486	69.3777
Ctr	1.41087	3.63583	46.7804	98.0129	29.4567	61.7167	28.8713	47.7289
Ctr	2.94171	17.141	62.5001	98.2952	58.3776	91.8116	57.3824	63.5841
Ctr	4.54422	14.9984	54.6169	95.7201	34.4308	60.3425	32.9572	57.059
Ctr	2.88721	7.05759	62.4176	93.0999	53.6542	80.0287	49.952	67.0437
Ctr	2.1172	20.8152	80.3903	98.726	51.6875	63.4766	51.029	81.4277
Ctr	3.10512	22.702	62.8956	98.1913	39.404	61.5167	38.6913	64.0541
Ctr	3.63905	12.2023	79.6255	96.3237	55.4041	67.0228	53.3672	82.6645
Ctr	4.71621	4.06743	50.2174	97.2372	54.3075	105.157	52.8071	51.6442
Ctr	3.79185	5.08429	65.8642	97.5562	44.4556	65.8464	43.3692	67.5141
Ctr	2.0279	11.1854	70.5947	97.8797	38.1069	52.8353	37.2989	72.124
Ctr	4.71028	21.0804	66.237	97.2312	48.2492	70.8264	46.9133	68.1232
Ctr	2.89901	9.15172	54.0003	93.7027	44.2075	76.7101	41.4236	57.6294
Ctr	2.65294	5.08429	47.5617	94.9702	39.9562	79.7836	37.9464	50.0806
Ctr	2.30913	9.15172	59.4849	87.5458	38.1407	56.1328	33.3905	67.9471
Ctr	3.60693	20.3372	58.0247	97.7603	50.7181	85.4502	49.5822	59.354
Ctr	4.29211	14.4812	59.223	95.794	56.0554	90.6704	53.6977	61.8233
Ctr	1.66244	14.1152	55.2828	97.0982	29.9995	52.6909	29.129	56.935
Ctr	2.88362	7.24066	51.77	90.6916	28.913	50.6503	26.2216	57.0835
Ctr	2.51155	4.20973	43.6785	90.91	36.2865	75.5248	32.9881	48.0459
Ctr	3.10274	11.7844	65.0544	97.5958	55.1954	82.8051	53.8683	66.6569
Ctr	3.52877	14.399	60.9934	93.5425	51.6943	79.281	48.3562	65.204
Ctr	3.01526	15.5989	44.2015	86.7065	56.9971	111.807	49.4202	50.9783
Ctr	3.97685	15.3841	28.4953	63.9957	62.1614	139.604	39.7806	44.527
Ctr	3.567	14.2318	39.4103	96.2693	30.6047	74.7595	29.4629	40.9376
Ctr	2.62911	23.0719	59.344	95.0039	54.8874	87.8694	52.1452	62.4648
Ctr	3.53952	22.101	63.6963	97.3554	53.554	81.8535	52.1377	65.4266
Ctr	1.85218	21.3476	78.0981	95.3308	41.8963	51.1409	39.9401	81.9233
Ctr	2.37043	21.0772	43.1821	86.0792	41.4111	82.5488	35.6463	50.1656
Ctr	1.17777	25.4138	50.5614	84.2623	31.8174	53.0249	26.8101	60.0047
Ctr	2.07517	16.2649	60.4065	97.7381	37.8747	61.2815	37.018	61.8044
Ctr	2.66696	25.4138	80.325	95.6578	59.8046	71.2204	57.2078	83.9712
Ctr	3.79929	20.3311	67.2054	98.8246	54.3235	79.882	53.685	68.0047
Ctr	3.60728	15.2483	54.8595	98.2348	58.0651	103.975	57.0401	55.8453
Ctr	2.76775	14.2318	45.5392	79.3558	47.7382	83.1878	37.883	57.3861
Ctr	1.52928	26.4304	72.6326	94.9312	28.462	37.2	27.0194	76.5108
Ctr	2.09792	30.4966	49.0659	96.897	33.7369	66.6248	32.69	50.6371
Ctr	3.70004	10.1655	55.6716	97.7591	55.6891	97.7899	54.4411	56.9477
Ctr	1.52414	27.447	52.1613	95.376	34.4193	62.9351	32.8278	54.6902
Ctr	2.67088	17.2814	65.5206	97.2646	42.9076	63.6959	41.7339	67.3633
Ctr	5.97428	11.1821	40.0753	85.8995	33.6011	72.0224	28.8632	46.6537
Ctr	5.58397	17.2814	33.7656	67.0313	61.0004	121.098	40.8894	50.3728
Ctr	1.26238	27.447	45.049	97.2073	27.7652	59.9122	26.9898	46.3432
Ctr	2.42024	19.3145	50.4383	93.3399	43.2809	80.0946	40.3984	54.0373
Ctr	2.66972	24.3973	86.5752	99.6497	49.328	56.7774	49.1552	86.8795
Ctr	1.96824	12.1986	51.3674	88.3378	53.9566	92.7906	47.6641	58.1488
Ctr	2.65993	16.5448	41.7936	93.0601	40.0586	89.1969	37.2786	44.9104
Ctr	2.27842	21.3476	63.3894	98.5393	57.4541	89.3128	56.6148	64.329
Ctr	2.38945	22.0951	53.8242	95.4703	37.095	65.7969	35.4147	56.378
Ctr	1.62186	15.6437	66.5833	97.1778	28.8995	42.1786	28.0839	68.517
Ctr	2.30267	21.6926	74.354	99.1232	39.5826	52.7686	39.2355	75.0117
Ctr	3.51172	28.4716	59.8091	96.8365	46.5977	75.446	45.1236	61.763
Ctr	2.48444	17.2863	33.8741	91.8567	35.4378	96.0972	32.552	36.8771
Ctr	3.17233	15.2526	37.4023	93.8506	33.3047	83.5687	31.2566	39.853
Ctr	6.01701	8.13474	41.832	86.0944	67.5552	139.035	58.1613	48.5886
Ctr	2.61973	9.3099	73.5419	97.5792	51.4883	68.3173	50.2419	75.3664
Ctr	2.51778	14.2358	52.743	93.0446	40.9414	72.2253	38.0937	56.6857
Ctr	2.39075	17.2863	45.459	91.3151	38.0027	76.3374	34.7022	49.7826
Ctr	2.33566	26.4379	73.1951	98.5717	56.7346	76.4043	55.9242	74.2557
Ctr	2.79779	9.81639	37.5061	76.2812	47.1397	95.8744	35.9588	49.1682
Ctr	3.17658	17.2863	37.3118	89.8826	42.4079	102.159	38.1173	41.5117
Ctr	3.5686	22.3705	59.0112	98.7309	47.1354	78.8616	46.5372	59.7698
Ctr	1.34496	19.32	60.0106	96.4013	25.5091	40.9779	24.5911	62.2508
Ctr	2.74669	19.32	59.8612	93.0678	46.1459	71.7443	42.947	64.32
Ctr	3.5286	15.2526	44.0069	95.6452	25.9295	56.3556	24.8003	46.0106
Ctr	2.8138	17.2863	54.446	97.3164	36.2863	64.8579	35.3125	55.9473
Ctr	1.95206	8.13474	65.3788	98.9572	22.8114	34.5272	22.5735	66.0678
Ctr	3.17181	23.3874	62.4422	97.4225	49.5821	77.3581	48.3041	64.0942
Ctr	1.46225	22.3705	68.4768	82.2707	35.8395	43.059	29.4854	83.2336
Ctr	2.45428	21.3537	48.5039	97.3233	29.2512	58.6926	28.4682	49.838
Ctr	4.25917	23.3874	49.4092	96.2665	50.0998	97.612	48.2293	51.3254
Ctr	1.77551	6.24929	54.3414	97.4976	37.4719	67.2308	36.5342	55.7362
Ctr	2.46099	30.6619	57.0846	97.9319	46.2967	79.4247	45.3393	58.2901
Ctr	3.94752	20.335	35.557	89.1965	61.0058	153.036	54.415	39.8637
Ctr	2.26769	12.201	41.6453	89.8403	37.7218	81.3762	33.8894	46.3548
Ctr	2.34701	15.2513	61.1934	98.3008	50.7927	81.5932	49.9296	62.2512
Ctr	1.94531	11.1843	39.6134	80.8733	36.9856	75.5086	29.9115	48.982
Ctr	4.57281	14.2345	30.7151	71.0283	66.6863	154.211	47.3661	43.2435
Ctr	1.92917	6.10051	65.3813	94.6766	41.0613	59.4596	38.8755	69.0575
Ctr	1.88349	20.335	73.498	99.1825	51.9908	70.1594	51.5657	74.1038
Ctr	3.33528	5.08376	47.479	95.3558	48.8447	98.0986	46.5763	49.7915
Ctr	2.8427	24.4021	59.8776	99.064	44.3589	73.3893	43.9437	60.4434
Ctr	2.90802	17.2848	51.171	92.4074	38.0234	68.6647	35.1364	55.3755
Ctr	1.86227	7.11726	65.6677	99.0306	28.2855	42.6562	28.0113	66.3105
Ctr	3.35142	28.4691	55.8384	98.1413	45.8704	80.6215	45.0178	56.8959
Ctr	2.96971	20.335	68.2188	94.1555	49.9755	68.9761	47.0546	72.4534
Ctr	6.31532	21.7214	24.434	44.4226	116.562	211.917	51.7798	55.0036
Ctr	4.63718	14.7344	52.8671	96.257	53.349	97.1343	51.3521	54.9229
Ctr	1.9997	18.2988	80.0971	98.212	41.424	50.7925	40.6833	81.5553
Ctr	5.73606	9.1494	46.6915	92.7089	49.2876	97.8637	45.694	50.3636
Ctr	2.32161	11.1826	56.539	91.1993	47.3151	76.3208	43.151	61.995
Ctr	2.6284	19.3154	55.5421	92.257	44.3505	73.6673	40.9164	60.2037
Ctr	2.72971	13.2158	62.2883	89.4838	45.9351	65.9907	41.1045	69.6085
Ctr	3.3824	9.1494	56.8217	97.0478	58.4642	99.8531	56.7382	58.5502
Ctr	1.61959	22.3652	75.3263	98.7483	29.6304	38.8438	29.2596	76.2811
Ctr	2.94388	23.3818	72.0757	97.437	52.7345	71.2903	51.383	73.9715
Ctr	2.95614	18.2988	62.2032	95.8714	58.9539	90.8634	56.5199	64.8819
Ctr	2.25403	26.4316	61.4075	98.9394	47.4294	76.418	46.9264	62.0657
Ctr	4.28662	13.2158	39.7947	89.8041	38.0034	85.7616	34.1286	44.3129
Ctr	3.78563	15.249	49.7551	93.5492	32.2026	60.5471	30.1253	53.1861
Ctr	4.74542	11.1826	47.8712	94.0139	60.5803	118.973	56.9539	50.9193
Ctr	4.8943	9.63964	45.2558	71.5624	73.4604	116.162	52.57	63.2397
Ctr	2.62698	23.6804	69.4625	97.5143	58.5226	82.1565	57.0679	71.2331
Ctr	2.06641	17.4977	83.3844	99.277	26.8602	31.9797	26.666	83.9916
Ctr	2.60539	19.5586	64.6466	98.1132	52.7881	80.1157	51.7921	65.8898
Ctr	1.63341	5.08383	55.5001	96.6324	28.0829	48.8957	27.1371	57.4343
Ctr	1.40022	5.08383	46.5994	95.8337	27.2752	56.0927	26.1388	48.6252
Ctr	3.85789	9.15089	56.8814	96.7036	45.8934	78.023	44.3806	58.8204
Ctr	5.95813	8.13412	47.6663	90.6174	45.7411	86.9574	41.4494	52.6017
Ctr	3.65907	13.2179	62.1163	96.4831	51.2753	79.6442	49.472	64.3805
Ctr	3.37097	16.2682	54.4995	90.8774	45.0741	75.1606	40.9621	59.9704
Ctr	2.99794	10.1677	38.3542	79.9899	43.8851	91.525	35.1037	47.9487
Ctr	1.85123	11.4256	70.8819	98.6366	50.1861	69.8371	49.5018	71.8616
Ctr	2.13811	11.4256	48.6838	95.9136	26.2779	51.7708	25.204	50.758
Ctr	1.42573	22.3688	43.9222	97.8867	32.3192	72.0279	31.6362	44.8705
Ctr	2.5563	8.13412	39.7108	71.0739	50.0394	89.5601	35.565	55.8725
Ctr	2.01739	20.3353	54.0315	95.3292	32.5403	57.4117	31.0204	56.6789
Ctr	6.06213	8.93434	43.2507	96.9479	29.3712	65.8366	28.4748	44.6124
Ctr	2.54052	7.11735	51.1268	94.0041	28.0179	51.515	26.3379	54.3878
Ctr	2.07278	25.4191	62.6843	99.3762	40.3805	64.017	40.1286	63.0777
Ctr	3.1602	19.3185	54.7108	86.7042	67.3406	106.72	58.3871	63.1004
Ctr	5.25455	25.4191	59.6436	94.5377	41.5689	65.8885	39.2983	63.0897
Ctr	1.57868	9.15089	51.4129	86.0888	37.1789	62.2545	32.0069	59.7208
Ctr	9.42614	22.7547	70.3142	90.7804	53.5924	69.1914	48.6514	77.4552
Ctr	3.14911	10.1677	38.6599	73.0832	60.1649	113.737	43.9704	52.8985
Ctr	3.40661	12.4107	49.0163	87.2529	52.2717	93.0478	45.6086	56.1773
Ctr	5.2037	14.4792	70.9279	96.7277	52.0377	70.9662	50.3348	73.3275
Ctr	1.85135	22.9763	62.344	97.8822	39.1076	61.4002	38.2794	63.6929
Ctr	3.84407	29.3586	50.9923	91.7272	49.855	89.6815	45.7306	55.5912
Ctr	2.42933	8.56978	74.3989	93.7451	43.55	54.8744	40.826	79.363
Ctr	2.34458	21.2851	73.9039	95.9628	49.681	64.5098	47.6753	77.0131
Ctr	1.98452	17.2807	46.821	93.8598	26.4909	53.1051	24.8643	49.884
Ctr	1.28014	32.5283	56.8399	97.1357	27.0757	46.2705	26.3001	58.516
Ctr	3.65777	5.08255	69.4641	99.4096	44.15	63.1827	43.8893	69.8767
Ctr	2.34365	14.2311	77.3973	94.2931	44.8448	54.6344	42.2856	82.0816
Ctr	3.58944	14.2311	63.6935	96.7199	33.0649	50.2098	31.9804	65.8535
Ctr	2.12941	16.2641	47.9108	92.854	27.2952	52.8998	25.3447	51.598
Ctr	1.89559	14.2311	57.7888	82.2889	41.497	59.09	34.1474	70.2266
Ctr	4.2843	9.14858	40.6389	83.4336	35.7033	73.3006	29.7885	48.708
Ctr	1.72886	31.0309	48.3629	94.7412	37.8531	74.1529	35.8625	51.0473
Ctr	1.936	16.2641	43.1561	95.9239	31.4564	69.9187	30.1742	44.99
Ctr	1.37933	24.3962	65.2639	98.2458	39.384	59.2872	38.6932	66.4292
Ctr	2.13541	24.3962	70.7435	96.7171	49.1095	67.1402	47.4973	73.1448
Ctr	4.71429	7.11557	55.6993	91.1682	43.0734	70.5022	39.2692	61.0951
Ctr	4.60184	20.3302	63.2241	98.3741	50.3133	78.2854	49.4952	64.2691
Ctr	2.42989	23.3797	54.0806	88.8254	35.6884	58.6169	31.7004	60.8841
Ctr	2.46073	9.14858	45.9867	94.1047	30.7018	62.8264	28.8918	48.8677
Ctr	3.189	9.14858	83.0973	98.7374	50.25	59.7078	49.6156	84.1599
Ctr	2.01863	15.2476	45.6231	89.3448	29.197	57.1772	26.086	51.0641
Ctr	2.33384	27.4458	59.5468	93.8043	38.8248	61.1609	36.4194	63.4798
Ctr	2.90459	24.3962	58.1416	79.1714	55.8828	76.0956	44.2432	73.4377
Ctr	2.28457	20.3302	66.6472	98.2483	51.1881	75.4592	50.2914	67.8355
Ctr	2.87795	10.1651	56.689	93.0181	58.3323	95.7145	54.2595	60.944
Ctr	2.96297	15.2476	68.1723	98.7452	57.5145	83.3078	56.7928	69.0386
Ctr	2.91657	8.13208	59.3865	96.0343	56.1419	90.7873	53.9154	61.8389
Ctr	1.62324	24.3962	39.9093	93.7409	25.7804	60.5542	24.1667	42.574
Ctr	2.52298	19.3137	62.2184	95.6308	35.0043	53.8021	33.4748	65.0611
Ctr	3.71482	20.3302	53.9146	74.7232	69.3338	96.0934	51.8084	72.1525
Ctr	3.76098	15.5108	51.8111	81.1999	53.9055	84.4823	43.7712	63.8069
Ctr	3.12066	19.4955	50.7375	96.2492	50.0603	94.9647	48.1827	52.7147
Ctr	2.46427	20.7677	83.8326	98.6827	31.0268	36.5229	30.6181	84.9517
Ctr	1.38986	17.9934	59.8709	98.321	30.7757	50.5404	30.259	60.8933
Ctr	2.54705	13.0381	61.6924	99.1874	46.5511	74.8436	46.1728	62.1979
Ctr	2.35413	7.9957	63.5711	98.2833	35.7297	55.2394	35.1163	64.6815
Ctr	1.59017	27.2614	68.5747	98.6909	32.41	46.6436	31.9857	69.4843
Ctr	1.82288	19.5257	49.1199	92.9709	29.5316	55.8954	27.4558	52.8337
Ctr	2.2404	33.8369	60.9729	95.8994	50.1399	78.861	48.0838	63.5801
Ctr	2.20703	17.2871	56.0518	97.4965	54.7188	95.1778	53.3489	57.4911
Ctr	3.30194	10.1689	46.8801	94.3556	56.758	114.237	53.5543	49.6845
Ctr	1.8007	23.3884	57.2514	95.2073	35.1601	58.4702	33.475	60.1334
Ctr	1.67538	21.3546	54.6543	93.3844	39.746	67.9115	37.1166	58.5262
Ctr	2.04138	9.15197	61.4068	96.3677	42.5457	66.7683	41.0003	63.7214
Ctr	4.95221	23.3302	74.3831	99.6844	52.0516	69.7569	51.8873	74.6185
Ctr	2.69108	17.6446	73.1706	97.6016	56.9229	75.929	55.5577	74.9686
Ctr	2.47112	20.3377	68.1742	97.2165	49.5371	70.6399	48.1582	70.1262
Ctr	2.21071	15.2533	70.4802	98.3772	50.7788	70.8777	49.9547	71.6428
Ctr	2.15767	7.1182	60.1823	95.6268	34.7258	55.1777	33.2072	62.9346
Ctr	2.52354	16.1515	70.165	96.8328	49.1088	67.7738	47.5535	72.4599
Ctr	1.04037	20.3377	70.8682	97.7002	24.6058	33.9221	24.0399	72.5364
Ctr	6.69447	10.1689	41.8021	94.0801	28.9448	65.1433	27.2313	44.4324
Ctr	3.77334	14.6643	39.0504	93.1364	32.5699	77.68	30.3344	41.9282
Ctr	2.71745	3.05066	38.1771	77.8255	38.4424	78.3665	29.918	49.0547
Ctr	2.4446	12.2026	74.3939	95.5114	57.3247	73.597	54.7516	77.89
Ctr	2.13049	16.2702	54.2535	97.7434	42.472	76.5177	41.5136	55.5061
Ctr	3.04083	9.15197	45.0707	87.6005	30.2728	58.8389	26.5191	51.4503
Ctr	2.70422	21.3546	71.4714	91.9509	60.5568	77.9089	55.6826	77.7278
Ctr	1.78251	11.1857	58.4627	96.4924	38.3823	63.3497	37.0359	60.5879
Ctr	2.27046	21.3546	74.674	98.5609	49.2044	64.9439	48.4963	75.7644
Ctr	1.67608	26.439	52.6486	96.2429	34.2416	62.5944	32.9551	54.7039
Ctr	1.2404	18.3039	36.5688	95.8878	27.2143	71.3592	26.0952	38.1371
Ctr	2.33746	17.2871	59.1597	98.8131	37.5296	62.6849	37.0842	59.8703
Ctr	2.99613	11.1857	62.8382	94.2472	60.6921	91.0284	57.2006	66.6739
Ctr	2.16146	19.3208	62.0289	98.0428	36.8998	58.3238	36.1776	63.2671
Ctr	2.32547	13.2195	69.767	99.0152	43.7062	62.029	43.2758	70.4609
Ctr	2.15005	21.3546	55.8874	96.2163	52.1629	89.8042	50.1892	58.0851
Ctr	3.87501	22.1018	66.5139	96.8501	48.7075	70.9224	47.1733	68.6772
Ctr	2.93188	12.6912	55.9456	89.3564	56.888	90.8614	50.833	62.6096
Ctr	1.73856	22.1711	73.3415	93.4555	48.26	61.4953	45.1016	78.4775
Ctr	1.85205	22.9376	83.0359	98.6677	37.7761	44.8876	37.2728	84.1571
Ctr	2.29812	16.2704	69.7721	96.3684	40.0688	55.3425	38.6136	72.4014
Ctr	1.34852	18.3042	40.6657	96.8663	28.1918	67.1533	27.3084	41.9813
Ctr	2.79273	25.4225	59.9	87.4451	56.2127	82.0622	49.1552	68.5001
Ctr	1.77792	18.3042	58.2664	94.2006	36.4891	58.9927	34.3729	61.8535
Ctr	2.78499	12.2028	45.0883	83.9264	43.2532	80.5107	36.3009	53.7236
Ctr	3.0886	16.9471	43.2168	95.7878	37.7214	83.6075	36.1325	45.1173
Ctr	1.96559	6.15189	49.3436	96.3308	38.2397	74.6532	36.8366	51.2231
Ctr	1.62166	15.2535	37.7745	93.6553	26.3905	65.4306	24.7161	40.3336
Ctr	2.94805	4.06761	47.9204	93.1477	39.0459	75.8975	36.3704	51.4456
Ctr	1.77262	18.3042	56.7738	98.4816	38.1806	66.2293	37.6009	57.6491
Ctr	3.63447	13.2197	33.9067	94.7168	29.4189	82.1805	27.8647	35.798
Ctr	1.57771	18.3042	70.2257	88.4719	47.0787	59.3109	41.6515	79.3762
Ctr	2.56371	13.2197	69.9105	96.2349	46.1974	63.5927	44.458	72.6457
Ctr	2.93213	21.6641	73.5784	98.5599	55.3112	74.0906	54.5147	74.6535
Ctr	3.00016	8.13521	38.2786	87.8879	37.4418	85.9667	32.9069	43.5539
Ctr	1.429	16.0935	44.0614	97.5976	31.5799	69.9506	30.8212	45.146
Ctr	1.62978	6.10141	40.8663	91.9065	32.25	72.5287	29.6398	44.4651
Ctr	2.59644	18.3042	69.6629	91.7304	57.4602	75.6623	52.7085	75.9431
Ctr	1.50161	10.169	39.2302	89.8199	28.8054	65.9517	25.873	43.6765
Ctr	1.91366	25.4225	78.8327	97.5164	51.7032	63.9571	50.4192	80.8405
Ctr	3.84987	19.9965	74.9236	97.3636	47.0689	61.1663	45.828	76.9524
Ctr	2.33683	5.08451	65.6747	97.8744	36.1323	53.8476	35.3643	67.101
Ctr	2.22702	13.2197	58.4225	88.7766	40.3057	61.2471	35.7821	65.8084
Ctr	2.22034	19.3211	53.8699	83.067	40.9558	63.1535	34.0207	64.8512
Ctr	2.04531	14.2366	59.9046	85.619	44.7545	63.9656	38.3183	69.9665
Ctr	2.51599	20.338	62.4938	95.2808	45.1398	68.8222	43.0096	65.589
Ctr	2.81689	14.2366	62.8625	94.6523	37.9869	57.197	35.9554	66.4141
Ctr	2.07785	23.3887	60.4718	97.2753	29.6023	47.6185	28.7958	62.1656
Ctr	2.71154	11.5818	40.5467	72.0779	57.5754	102.349	41.4992	56.254
Ctr	2.1405	12.2286	61.7885	94.8619	35.2783	54.1617	33.4657	65.1352
Ctr	3.18305	9.05583	78.1186	99.1849	40.3451	51.2249	40.0162	78.7606
Ctr	1.64816	7.05566	51.1005	89.7563	34.1635	60.007	30.6639	56.9325
Ctr	3.45021	12.9422	57.963	95.0178	32.3956	53.1057	30.7816	61.0022
Ctr	2.36231	16.2147	62.5609	89.7757	52.0811	74.737	46.7562	69.6858
Ctr	2.81173	12.3593	59.7474	98.1631	39.2564	64.497	38.5353	60.8655
Ctr	1.86329	7.11783	74.8389	98.078	24.9832	32.741	24.503	76.3054
Ctr	2.27888	12.202	37.897	93.9396	31.8879	79.044	29.9553	40.3419
Ctr	2.95824	15.2525	39.7566	75.951	44.6272	85.2556	33.8948	52.3451
Ctr	1.62923	7.11783	75.6172	98.7582	36.233	47.3213	35.7831	76.568
Ctr	4.20249	9.15149	36.2	88.3605	31.1741	76.0929	27.5456	40.9685
Ctr	2.162	13.8463	46.7575	98.0927	41.7098	87.5031	40.9143	47.6667
Ctr	2.37864	25.4208	65.0251	94.5377	42.9975	62.5125	40.6488	68.7822
Ctr	2.71329	20.5708	46.7321	96.9288	32.9234	68.2877	31.9123	48.2127
Ctr	2.81174	25.4208	72.9418	95.8885	52.5603	69.0952	50.3993	76.0694
Ctr	2.52699	18.303	56.8095	82.7366	41.0793	59.8274	33.9877	68.663
Ctr	1.67491	3.63601	54.9805	97.7101	34.8411	61.9189	34.0433	56.269
Ctr	2.50465	18.303	78.8648	98.8386	50.261	62.9904	49.6773	79.7915
Ctr	1.58687	24.404	56.2738	97.7651	26.0558	45.2671	25.4735	57.5602
Ctr	3.01703	18.303	51.9705	98.3467	34.8621	65.9715	34.2857	52.8442
Ctr	3.40507	3.0505	74.6757	98.9546	54.4166	72.1088	53.8477	75.4646
Ctr	1.84214	7.11783	85.4956	98.4559	29.9072	34.4409	29.4455	86.8364
Ctr	1.61853	18.4569	69.5187	97.854	29.775	41.9111	29.136	71.0433
Ctr	1.34489	27.4545	68.1481	98.094	23.5067	33.836	23.0586	69.4723
Ctr	1.57962	25.4209	62.7107	98.4636	29.9512	47.027	29.491	63.6893
Ctr	2.78048	20.3367	87.8119	99.0589	51.4026	57.9863	50.9189	88.6462
Ctr	0.976786	11.1852	73.249	96.3288	28.4921	37.4695	27.4461	76.0407
Ctr	4.07529	12.202	32.8445	58.5456	65.6366	116.998	38.4273	56.1007
Ctr	5.05217	18.4585	42.7896	95.8158	48.3971	108.372	46.3721	44.6581
Ctr	1.99912	24.404	69.2811	98.847	33.3319	47.5563	32.9476	70.0892
Ctr	1.59992	15.2525	51.8355	92.3458	29.6061	52.7437	27.3399	56.132
Ctr	1.57801	7.11784	67.3941	98.7304	29.9199	43.8318	29.5401	68.2608
Ctr	2.58148	14.2357	61.1925	98.0343	26.0966	41.8084	25.5836	62.4195
Ctr	2.31066	29.4882	56.6736	93.3541	43.816	72.1748	40.904	60.7082
Ctr	3.82272	16.2694	60.7289	96.737	46.5269	74.1142	45.0087	62.7773
Ctr	2.32449	22.3704	87.3879	98.4697	49.9075	56.2364	49.1438	88.746
Ctr	2.53221	17.2862	71.6268	97.2029	55.8939	75.8523	54.3305	73.6879
Ctr	2.36429	22.3704	71.4343	98.0308	40.2216	55.1969	39.4295	72.8692
Ctr	3.06005	13.2188	41.8952	96.0482	35.8225	82.126	34.4069	43.619
Ctr	1.34281	13.2188	61.0864	96.8481	25.1512	39.8753	24.3584	63.0745
Ctr	2.7912	15.8813	52.0605	98.829	27.3671	51.9522	27.0466	52.6774
Ctr	2.5179	10.1677	52.5468	96.3494	26.4556	48.5087	25.4898	54.5377
Ctr	2.80529	13.218	62.299	97.6921	47.846	75.0281	46.7418	63.7708
Ctr	1.4567	21.3521	63.2246	98.0508	37.9637	58.8753	37.2237	64.4815
Ctr	1.62635	15.2515	78.5353	96.1029	34.6534	42.405	33.3029	81.7201
Ctr	1.70296	15.2515	59.1427	81.8766	35.9707	49.7975	29.4516	72.2339
Ctr	3.10209	10.1677	55.9308	94.69	37.1216	62.8463	35.1504	59.0672
Ctr	3.2228	13.218	56.5064	91.7881	45.2497	73.5028	41.5338	61.5618
Ctr	2.25743	26.4359	64.5472	98.391	41.925	63.9073	41.2504	65.6028
Ctr	1.59598	14.7351	61.7008	87.2371	29.5686	41.8062	25.7948	70.7277
Ctr	2.1867	8.13414	80.475	99.2896	34.0842	42.0529	33.8421	81.0508
Ctr	2.07423	16.2683	68.8482	96.894	41.2914	58.1117	40.0089	71.0552
Ctr	1.47222	20.3353	58.4653	96.5497	25.6789	42.4062	24.7929	60.5546
Ctr	2.16559	9.1509	86	99.0077	40.9194	47.1085	40.5133	86.8619
Ctr	4.43954	23.3856	75.7706	99.1732	50.7806	66.4647	50.3607	76.4023
Ctr	1.41277	13.218	54.7677	95.363	24.9406	43.4272	23.7841	57.4308
Ctr	1.30513	13.218	81.1025	98.7442	31.1512	37.9273	30.76	82.1339
Ctr	3.96546	9.54374	59.7927	91.1635	27.4327	41.8255	25.0086	65.5884
Ctr	1.97822	34.7336	81.5754	98.836	41.7345	50.5651	41.2487	82.5361
Ctr	1.9099	12.3491	91.6642	99.518	53.1198	57.6711	52.8638	92.1081
Ctr	2.50018	28.2266	85.4071	99.2391	52.66	61.1885	52.2593	86.062
Ctr	3.34351	24.4047	65.28	94.0201	35.3762	50.9509	33.2607	69.4319
Ctr	2.64446	6.10117	82.5291	99.0842	42.9388	51.5522	42.5456	83.2919
Ctr	2.38587	17.2867	59.3113	97.2733	41.3623	67.8361	40.2345	60.9739
Ctr	2.33485	20.3372	72.6569	95.8803	49.1092	64.806	47.086	75.7788
Ctr	3.61155	5.08431	53.5825	95.3684	60.421	107.54	57.6225	56.1848
Ctr	2.65476	26.4384	91.4577	99.4751	47.7978	51.9879	47.5469	91.9403
Ctr	2.36959	4.06745	61.6049	98.5799	40.3559	64.5773	39.7828	62.4923
Ctr	3.23789	18.3035	84.4676	98.9721	52.8119	61.8805	52.269	85.3449
Ctr	1.63977	7.11804	71.8358	97.2883	29.9907	40.6168	29.1774	73.838
Ctr	1.98529	25.4216	63.3053	94.6669	40.7677	60.9641	38.5935	66.8717
Ctr	3.7115	6.10117	45.852	92.1087	52.2663	104.994	48.1418	49.7803
Ctr	2.6541	6.10117	54.5958	94.6569	44.8506	77.761	42.4542	57.6775
Ctr	2.25091	17.2867	67.3323	97.2748	38.6899	55.8951	37.6355	69.2187
Ctr	6.40534	18.3035	59.0392	96.402	57.8634	94.482	55.7814	61.2427
Ctr	2.51875	24.4047	71.6648	98.7749	46.0305	63.4434	45.4666	72.5537
Ctr	1.92439	21.3541	47.978	95.1334	28.8469	57.1993	27.4431	50.4323
Ctr	2.31441	7.11804	72.3369	97.4936	32.043	43.1866	31.2399	74.1966
Ctr	2.06376	24.8249	70.437	97.8874	32.6273	45.3426	31.938	71.9572
Ctr	2.58278	18.3018	67.0016	98.9805	48.9011	72.2409	48.4026	67.6917
Ctr	2.14132	29.4862	73.5676	97.8785	30.4044	40.4517	29.7594	75.1622
Ctr	2.74556	19.3186	62.7525	98.589	48.905	76.8335	48.2149	63.6505
Ctr	1.8032	23.3856	59.599	98.2518	38.2525	63.0611	37.5838	60.6594
Ctr	2.92019	22.3689	87.3212	92.5289	58.6631	62.1616	54.2803	94.3718
Ctr	2.48114	18.3018	53.9844	95.4837	31.4473	55.6217	30.027	56.5378
Ctr	1.87172	12.2012	66.2973	93.4942	35.3596	49.865	33.0591	70.9106
Ctr	3.19105	30.5606	64.231	97.9536	53.0509	80.9038	51.9653	65.5729
Ctr	1.71656	9.1509	41.4612	97.104	23.4698	54.9675	22.7902	42.6977
Ctr	2.67805	15.5525	76.2296	97.9827	50.9187	65.4491	49.8916	77.799
Ctr	3.32293	17.285	27.0717	83.6409	46.9335	145.006	39.2556	32.3666
Ctr	2.54713	5.29235	81.1174	99.5225	40.157	49.2684	39.9653	81.5066
Ctr	2.46624	22.3689	57.3961	98.4025	36.3012	62.2364	35.7213	58.3279
Ctr	1.68905	12.2012	57.6476	92.6938	27.596	44.3726	25.5797	62.1915
Ctr	2.99446	17.285	59.6249	91.0424	32.0596	48.9524	29.1878	65.4914
Ctr	3.4533	21.3531	82.9776	96.3552	52.8541	61.3752	50.9277	86.1164
Ctr	1.15054	27.9014	46.7573	96.5932	24.5581	50.7332	23.7215	48.4064
Ctr	1.32748	23.3867	80.9434	98.057	29.4383	35.6623	28.8663	82.5473
Ctr	2.49441	24.4035	69.5829	98.9468	43.773	62.2451	43.312	70.3236
Ctr	1.23924	15.2522	46.3995	95.8422	26.4379	54.6098	25.3386	48.4123
Ctr	2.23711	9.15133	81.4956	98.9749	48.2327	58.5777	47.7383	82.3397
Ctr	4.05754	31.5212	71.5716	98.6791	57.1797	78.8363	56.4244	72.5296
Ctr	3.81079	8.37042	75.6719	95.1005	34.0848	42.836	32.4148	79.5704
Ctr	2.34079	21.3531	76.2611	99.4239	42.8984	55.9279	42.6512	76.703
Ctr	1.53109	25.197	73.0508	99.521	39.0905	53.255	38.9032	73.4024
Ctr	2.46865	14.2354	66.7148	97.9805	34.3245	50.4105	33.6313	68.0899
Ctr	1.59511	21.3531	83.464	98.4062	26.6555	31.4275	26.2306	84.8157
Ctr	2.26083	27.454	75.5536	98.2289	42.4033	55.1295	41.6523	76.9159
Ctr	3.8203	9.15133	58.3994	90.9719	39.2857	61.1975	35.739	64.195
Ctr	2.92329	23.3867	74.5672	95.7064	57.315	73.5634	54.8542	77.9124
Ctr	3.46939	21.3531	57.7686	96.644	26.4588	44.2642	25.5708	59.7746
Ctr	3.11868	13.2186	72.269	99.061	49.7178	68.1494	49.2509	72.9541
Ctr	2.15407	22.9092	57.46	95.0104	39.5821	65.4493	37.6071	60.4775
Ctr	3.85193	13.3332	63.3128	97.625	43.2433	66.6789	42.2163	64.8531
Ctr	4.23023	4.73631	47.8451	82.2679	59.9354	103.057	49.3076	58.1577
Ctr	5.36276	8.13413	56.8662	95.6991	40.5236	68.1963	38.7807	59.4219
Ctr	3.36796	10.1677	62.0649	96.8457	47.0277	73.3816	45.5442	64.0864
Ctr	4.60933	11.1844	64.1602	92.4652	52.2378	75.283	48.3017	69.3885
Ctr	5.86225	9.1509	40.2888	82.6239	42.4828	87.1235	35.101	48.7617
Ctr	2.11103	15.2515	69.1498	97.9732	44.332	62.8107	43.4335	70.5803
Ctr	3.59196	19.3186	51.9544	70.6831	50.3404	68.4873	35.5822	73.5033
Ctr	6.98566	11.9981	49.824	82.1633	70.3365	115.99	57.7908	60.6402
Ctr	1.89	6.1006	66.4972	95.9917	34.0801	49.1962	32.7141	69.2739
Ctr	1.37201	17.3306	66.4904	88.4178	39.983	53.1688	35.3521	75.2002
Ctr	4.36906	12.6292	55.7016	87.2837	59.9802	93.9882	52.3529	63.8167
Ctr	1.28421	13.6816	55.4967	97.9989	25.8749	45.6912	25.3571	56.63
Ctr	5.38012	9.47189	26.7376	86.8043	34.8016	112.984	30.2093	30.8021
Ctr	1.73111	7.27131	67.4465	97.0233	24.431	35.1446	23.7038	69.5157
Ctr	4.35093	6.66541	62.6891	97.6862	49.5599	77.2275	48.4132	64.1739
Ctr	2.53764	15.6487	69.1627	96.7957	35.0964	49.1187	33.9718	71.4522
Ctr	4.53064	12.9698	61.4559	96.7645	50.5619	79.6115	48.926	63.5108
Ctr	3.40776	19.4563	53.0386	82.1072	68.9972	106.812	56.6517	64.5968
Ctr	3.86671	3.24271	55.8425	93.0028	56.2751	93.7233	52.3375	60.0439
Ctr	3.19327	15.5962	39.416	96.0601	26.338	64.188	25.3003	41.0326
Ctr	1.86965	27.4547	73.4331	99.3127	39.5985	53.554	39.3264	73.9414
Ctr	5.8375	5.17129	56.6307	90.209	44.8407	71.4283	40.4503	62.7772
Ctr	2.32161	4.06736	80.3642	94.2344	59.5585	69.8378	56.1246	85.2812
Ctr	2.38035	15.2526	57.7091	94.7906	37.2608	61.2031	35.3197	60.8806
Ctr	3.28472	12.2021	46.9757	96.7284	56.3894	116.112	54.5446	48.5645
Ctr	1.69738	23.3873	44.6306	96.7485	31.1576	67.5422	30.1445	46.1305
Ctr	2.20399	6.10104	55.7412	92.6594	43.9339	73.032	40.7089	60.1571
Ctr	1.54236	9.15156	57.4685	95.8591	32.0045	53.3844	30.6792	59.9511
Ctr	5.98254	9.15156	25.7534	68.0552	50.9685	134.688	34.6867	37.8419
Ctr	4.63532	6.10104	50.9897	97.0061	58.6587	111.596	56.9025	52.5634
Ctr	2.14093	6.20555	68.227	98.236	54.1922	78.0282	53.2363	69.4521
Ctr	5.05282	4.20972	53.4501	97.0044	46.9086	85.1325	45.5034	55.1007
Ctr	6.53256	10.9069	72.5746	97.2913	52.2535	70.0495	50.8381	74.5952
Ctr	4.26652	16.9781	63.1645	95.2556	57.7518	87.093	55.0119	66.3105
Ctr	2.96279	15.4828	58.4691	98.4372	46.9407	79.0282	46.2071	59.3974
Ctr	1.65808	15.4828	59.3343	97.7711	37.8001	62.287	36.9575	60.687
Ctr	2.78676	16.2688	36.948	57.633	65.6085	102.339	37.8121	64.1091
Ctr	3.27356	18.3024	45.5765	83.1502	39.5036	72.0707	32.8473	54.8123
Ctr	3.04316	15.3815	71.337	90.6773	57.7717	73.4343	52.3859	78.6713
Ctr	1.81947	26.4369	74.867	99.1756	47.216	62.5466	46.8268	75.4893
Ctr	3.18031	29.4873	54.509	95.1297	30.7506	53.6663	29.253	57.2997
Ctr	4.0963	12.3508	83.978	98.8242	51.3164	60.3884	50.713	84.9772
Ctr	1.62517	14.2352	66.6505	89.5303	37.2499	50.0371	33.35	74.4446
Ctr	2.07774	19.3193	51.8794	89.7638	48.1329	83.2815	43.206	57.7955
Ctr	4.25494	13.2184	37.62	95.4697	53.3912	135.493	50.9724	39.4052
Ctr	3.16872	12.2016	62.8118	93.0837	37.4939	55.5639	34.9007	67.4788
Ctr	2.2362	15.252	56.984	93.9166	31.454	51.84	29.5405	60.6751
Ctr	4.54807	14.2352	35.2176	68.676	50.6774	98.8233	34.8032	51.2808
Ctr	2.45704	9.15122	53.9606	83.0219	41.9097	64.4807	34.7942	64.9957
Ctr	3.59002	21.3529	52.0052	94.6856	54.633	99.4699	51.7296	54.9241
Ctr	1.81484	29.4873	57.9282	99.1122	46.7113	79.9206	46.2966	58.4472
Ctr	2.44149	12.8554	47.7587	84.0102	36.5788	64.3441	30.7299	56.8487
Ctr	2.03245	15.2688	59.9743	93.035	35.6283	55.2683	33.1468	64.4642
Ctr	4.53389	2.30732	68.4859	98.2085	55.9557	80.2404	54.9533	69.7351
Ctr	3.26251	8.17971	61.3035	95.9192	50.4946	79.0069	48.434	63.9116
Ctr	3.54723	7.49936	52.5837	97.2862	42.8437	79.266	41.681	54.0505
Ctr	3.16436	15.5166	50.2799	94.4602	42.4891	79.8236	40.1353	53.2287
Ctr	4.3686	3.05046	42.1078	94.2244	28.155	63.0024	26.5289	44.6888
Ctr	2.64601	17.2859	58.2041	92.8858	33.1934	52.9721	30.8319	62.662
Ctr	2.19033	5.14254	63.9151	98.5933	43.6442	67.324	43.0302	64.827
Ctr	1.90876	12.2018	59.941	95.6954	37.2136	59.4113	35.6117	62.6373
Ctr	2.73461	12.2018	76.1949	99.1361	50.5612	65.7844	50.1244	76.8589
Ctr	2.04695	27.4541	65.6633	97.9285	41.5129	61.9112	40.653	67.0524
Ctr	1.95852	11.185	74.2098	92.2155	29.9892	37.2656	27.6547	80.4743
Ctr	3.55583	7.3673	62.4786	88.8603	35.2562	50.1432	31.3288	70.311
Ctr	1.85735	8.13455	56.1721	97.7474	36.7203	63.8984	35.8931	57.4666
Ctr	4.43358	18.3027	48.0327	81.91	36.4065	62.0839	29.8206	58.6409
Ctr	2.00896	17.2859	55.7183	95.556	35.2452	60.445	33.6789	58.3095
Ctr	6.00883	6.20628	68.2989	93.7512	50.1452	68.8323	47.0117	72.8513
Ctr	3.66215	11.0199	69.9169	98.2253	54.4396	76.4815	53.4735	71.1801
Ctr	3.00788	10.2465	53.0534	94.7405	26.1626	46.72	24.7866	55.9987
Ctr	2.49332	7.49991	41.205	96.0156	34.372	80.0933	33.0025	42.9149
Ctr	3.58702	23.0713	48.7371	76.0776	54.8417	85.6067	41.7223	64.0624
Ctr	3.90387	14.9963	71.4706	97.4577	54.1554	73.8465	52.7786	73.335
Ctr	2.22815	19.9951	43.0936	67.041	61.9544	96.3829	41.5348	64.2794
Ctr	2.29586	25.4519	58.2144	98.1853	26.4867	44.6729	26.0061	59.2903
Ctr	3.35087	25.4249	71.5887	97.9995	39.3159	53.8205	38.5294	73.0501
Ctr	2.09256	16.2719	46.0755	87.6181	36.0225	68.5012	31.5622	52.5867
Ctr	2.5402	3.4293	68.5374	98.1324	54.6204	78.2058	53.6003	69.8418
Ctr	2.90775	8.18349	48.651	95.6375	29.6929	58.3699	28.3975	50.8702
Ctr	2.00045	20.3399	56.0708	98.9587	47.6092	84.0249	47.1134	56.6608
Ctr	3.33026	12.2039	47.4163	85.2544	51.863	93.2497	44.2155	55.6174
Ctr	3.55199	16.9256	70.6328	99.0508	43.1314	60.4847	42.722	71.3097
Ctr	1.91741	11.1869	43.8374	81.6763	41.0129	76.4137	33.4978	53.6722
Ctr	1.77195	5.55593	66.9285	98.6897	44.9525	66.2848	44.3634	67.8172
Ctr	6.22145	20.3399	39.9939	92.6918	40.9705	94.9551	37.9763	43.1472
Ctr	2.80584	22.3739	52.1861	97.1496	44.6903	83.1954	43.4164	53.7172
Ctr	2.74049	14.2379	79.1143	97.7794	51.4826	63.6287	50.3394	80.9111
Ctr	3.73116	10.587	54.0915	95.3794	39.404	69.481	37.5833	56.7119
Ctr	1.5057	25.5055	48.8218	95.744	42.0269	82.4185	40.2382	50.992
Ctr	3.63491	21.0045	34.1956	73.4272	59.6322	128.047	43.7863	46.5707
Ctr	2.11886	14.2073	70.8741	94.276	48.8722	65.0092	46.0747	75.1773
Ctr	2.61878	21.9326	58.4307	87.7268	55.0453	82.644	48.2895	66.6053
Ctr	3.82723	4.99658	65.4757	97.1552	35.69	52.9581	34.6747	67.3929
Ctr	4.71925	14.2326	66.1974	96.3155	51.3245	74.6759	49.4335	68.7297
Ctr	1.67494	20.7611	56.1496	98.1506	27.3545	47.8161	26.8486	57.2076
Ctr	2.89113	3.27185	62.6872	98.8335	40.2734	63.4955	39.8036	63.4271
Ctr	4.31224	11.1827	57.7659	93.2696	44.466	71.7954	41.4733	61.9344
Ctr	5.83149	5.08306	66.4798	96.2369	42.6788	61.7823	41.0727	69.0793
Ctr	2.3876	22.3654	42.827	96.2713	34.0731	76.5934	32.8026	44.4857
Ctr	6.16833	10.1661	69.851	95.9553	47.386	65.0949	45.4694	72.7953
Ctr	2.88253	12.1993	40.4755	85.6809	43.7659	92.6461	37.499	47.2399
Ctr	2.50998	13.5462	48.4456	93.2989	26.2744	50.6005	24.5137	51.9251
Ctr	1.13033	22.3654	50.6363	98.0413	26.8459	51.9788	26.3201	51.6479
Ctr	2.8737	22.3654	34.634	56.7458	71.7436	117.548	40.7115	61.0336
Ctr	1.28587	1.57755	54.9361	97.4796	35.935	63.7637	35.0293	56.3565
Ctr	1.70993	22.3654	52.3764	98.7744	41.3822	78.041	40.875	53.0263
Ctr	3.13711	7.23855	55.1594	98.0695	42.6365	75.8046	41.8134	56.2452
Ctr	3.5506	8.41838	50.4044	86.4721	62.3668	106.994	53.9299	58.2898
Ctr	4.75217	16.4955	42.0751	84.5193	43.1288	86.6361	36.4522	49.7816
Ctr	3.33781	18.8435	81.7008	98.2472	48.859	58.7541	48.0026	83.1583
Ctr	1.47001	24.3996	55.3112	98.2472	28.2892	50.249	27.7934	56.298
Ctr	3.10163	22.3663	59.0438	89.2519	63.4963	95.9824	56.6717	66.1541
Ctr	4.84755	17.283	43.8895	80.3148	62.2061	113.833	49.9607	54.6468
Ctr	2.99754	22.3663	57.0697	88.7342	58.3352	90.7019	51.7633	64.3153
Ctr	2.64825	13.2164	66.4026	93.4653	42.178	59.3678	39.4217	71.0452
Ctr	3.37698	15.2497	68.6204	96.1501	45.6643	63.9842	43.9062	71.368
Ctr	2.41592	18.2997	65.9068	94.3982	56.0812	80.3251	52.9397	69.8178
Ctr	3.82825	9.14984	71.7059	96.5148	55.0013	74.0308	53.0844	74.2952
Ctr	2.02441	20.333	74.0024	98.524	47.3739	63.0718	46.6746	75.1111
Ctr	1.73522	27.4495	57.7282	98.5695	38.418	65.5978	37.8684	58.566
Ctr	2.58284	30.4995	73.3849	96.943	50.0138	66.0693	48.4849	75.699
Ctr	1.03524	18.2997	52.3247	95.9974	25.5587	46.8913	24.5357	54.5063
Ctr	1.9367	8.13319	58.2566	93.2004	27.3166	43.7018	25.4592	62.5069
Ctr	2.3791	12.1998	62.6639	87.5982	46.4388	64.917	40.6796	71.5356
Ctr	3.61282	14.2331	62.0155	88.2635	60.0425	85.4555	52.9956	70.2618
Ctr	3.39237	15.2497	75.997	97.0691	50.5092	64.5142	49.0289	78.2916
Ctr	4.77126	8.57031	35.6291	74.162	51.8307	107.886	38.4387	48.0422
Ctr	2.75275	9.99984	68.5673	94.9501	45.5123	63.0242	43.214	72.214
Ctr	2.72714	16.8374	61.877	98.0834	52.6881	83.5178	51.6783	63.0861
Ctr	2.62543	21.0447	71.1658	94.9293	57.0903	76.1538	54.1954	74.9671
Ctr	2.80595	7.49734	40.0396	92.21	26.8134	61.7506	24.7246	43.4222
Ctr	2.10246	11.7369	44.7438	91.5795	29.1914	59.7476	26.7334	48.8579
Ctr	2.46553	7.19856	57.4983	91.6914	32.9077	52.4772	30.1735	62.7085
Ctr	2.58811	29.2665	75.1537	99.0313	53.9808	71.1314	53.4579	75.8888
Ctr	2.74554	15.8817	71.8367	98.5476	57.8961	79.4236	57.0553	72.8954
Ctr	2.34052	16.2697	60.6805	98.5173	51.1598	83.0602	50.4013	61.5937
Ctr	3.03244	16.2697	71.8604	96.2574	43.9061	58.8126	42.2629	74.6544
Ctr	2.82257	13.2191	46.8394	89.6884	42.389	81.1666	38.018	52.2246
Ctr	3.31853	13.2191	58.957	84.56	56.0232	80.3522	47.3733	69.722
Ctr	3.06736	15.2528	47.2565	92.3618	31.6917	61.9407	29.271	51.1646
Ctr	1.14664	28.472	66.9186	98.265	25.1533	36.9358	24.7169	68.1001
Ctr	3.34515	17.2866	36.2755	65.3793	74.3368	133.977	48.6009	55.4847
Ctr	1.74695	12.4533	72.1732	97.6692	41.083	55.5961	40.1255	73.8956
Ctr	2.01984	16.7379	58.2135	96.9143	30.8948	51.4339	29.9415	60.067
Ctr	2.78506	17.8345	62.2075	98.1318	47.7348	75.3012	46.843	63.3918
Ctr	1.47736	27.4551	66.9545	98.9759	32.6334	48.2405	32.2992	67.6472
Ctr	2.34492	17.2866	69.4802	96.0597	45.9452	63.5215	44.1348	72.3302
Ctr	1.86846	7.11799	54.9205	81.4152	34.2411	50.7596	27.8775	67.4573
Ctr	4.03655	20.3371	52.055	77.6142	64.7129	96.4873	50.2264	67.0689
Ctr	1.50035	13.446	42.7977	93.0482	25.903	56.3168	24.1023	45.9952
Ctr	1.86712	21.354	50.0738	91.9646	32.6645	59.991	30.0398	54.449
Ctr	2.97698	14.236	58.9948	90.9142	48.3523	74.5136	43.9591	64.8906
Ctr	5.54289	21.354	51.8196	87.1204	53.0782	89.2364	46.2419	59.4804
Ctr	2.2824	9.59884	47.6132	89.0057	47.0626	87.9763	41.8884	53.4946
Ctr	2.47691	16.9205	55.3117	89.3861	42.4357	68.5779	37.9316	61.8795
Ctr	2.26787	9.09216	75.8285	98.6489	48.66	63.3041	48.0026	76.867
Ctr	1.22456	13.5478	58.0265	98.1871	33.5869	56.8326	32.978	59.0979
Ctr	2.25584	12.2016	63.9372	97.8225	42.4556	64.956	41.5311	65.3605
Ctr	1.50929	5.08398	70.9981	98.7988	35.4752	49.3662	35.0491	71.8612
Ctr	1.72689	19.4098	60.6455	93.4213	30.695	47.284	28.6756	64.9161
Ctr	2.14213	27.3885	68.3646	99.0349	42.465	61.516	42.0552	69.0308
Ctr	2.64036	11.1848	76.0523	92.8371	37.1105	45.3008	34.4523	81.9202
Ctr	3.89559	26.4367	65.5405	86.6972	60.7789	80.3985	52.6936	75.597
Ctr	3.14109	27.4535	65.9394	89.7203	46.7898	63.6644	41.9799	73.4944
Ctr	2.23238	18.3023	55.2998	76.6216	46.0739	63.8385	35.3025	72.1726
Ctr	3.24624	13.2184	65.821	93.0918	50.4473	71.3486	46.9623	70.7054
Ctr	2.16676	27.3639	73.4057	99.1507	40.331	54.476	39.9885	74.0344
Ctr	1.75354	20.3359	59.1939	86.167	40.0331	58.2751	34.4953	68.6967
Ctr	1.99772	26.4367	45.6579	93.7784	33.9447	69.7202	31.8328	48.687
Ctr	2.27317	12.2016	65.9996	94.647	44.8606	64.3325	42.4592	69.7324
Ctr	2.24683	4.06719	47.0731	88.8392	30.534	57.6257	27.1262	52.9868
Ctr	3.05079	26.4367	75.9507	97.7827	56.7205	73.0248	55.4628	77.6729
Ctr	1.65644	21.3527	77.843	97.1312	29.9496	37.3707	29.0905	80.1421
Ctr	1.77845	7.11758	55.5134	99.0853	28.0267	50.0247	27.7704	56.0259
Ctr	6.62656	12.2016	34.1779	89.1431	44.7753	116.783	39.9141	38.3405
Ctr	4.89035	23.3863	79.5138	98.2065	56.7149	70.0479	55.6977	80.9659
Ctr	2.42101	17.2855	41.1599	66.5353	52.993	85.6635	35.259	61.8618
Ctr	2.59064	18.3023	67.8615	92.0767	46.1767	62.654	42.5179	73.7011
Ctr	3.89177	12.2016	32.2644	69.6702	61.9396	133.749	43.1534	46.3102
Ctr	2.12865	20.3359	59.7082	89.8692	41.5333	62.5135	37.3256	66.4389
Ctr	5.01475	29.4871	50.0769	93.5182	58.1914	108.672	54.4195	53.5477
Ctr	2.31752	25.0877	67.6176	98.0215	52.7774	76.5084	51.7332	68.9825
Ctr	2.03434	9.15117	49.3191	92.1937	29.0259	54.2589	26.76	53.4951
Ctr	2.52242	5.8055	45.2196	96.9644	35.2818	75.6547	34.2108	46.6352
Ctr	2.22409	18.3023	76.1148	98.721	46.6113	60.4549	46.0151	77.1009
Ctr	1.30757	12.2016	42.6733	96.3016	28.1106	63.4376	27.0709	44.3122
Ctr	2.20062	27.4535	77.0783	98.8843	41.5797	53.3429	41.1157	77.9479
Ctr	2.29816	5.85321	59.0254	97.6613	44.7509	74.0433	43.7044	60.4388
Ctr	3.3303	25.4199	55.4469	89.0192	41.8713	67.2238	37.2735	62.2865
Ctr	3.47067	18.9425	52.2672	89.7443	59.3092	101.836	53.2266	58.2401
Ctr	3.92961	16.3646	74.2363	98.6453	45.2164	60.0837	44.6039	75.2558
Ctr	2.74686	15.8787	48.4328	86.2252	37.0663	65.9893	31.9605	56.1701
Ctr	3.3542	21.1717	57.9442	88.7517	44.9923	68.9135	39.9314	65.288
Ctr	2.69414	28.4693	70.0118	92.8109	51.7294	68.5748	48.0105	75.4349
Ctr	2.77656	25.419	51.1504	96.0346	34.7449	65.2334	33.3671	53.2625
Ctr	1.13085	26.4358	47.1877	97.8571	29.4532	61.0795	28.822	48.2211
Ctr	1.50652	14.2347	70.454	98.4814	37.0004	51.7196	36.4385	71.5404
Ctr	2.18596	19.3185	67.5983	97.4052	53.2604	76.7451	51.8784	69.3991
Ctr	2.60394	10.1676	74.3031	98.8713	47.7163	63.4937	47.1778	75.1513
Ctr	4.49384	19.3185	64.9752	92.6987	49.2593	70.2772	45.6628	70.0929
Ctr	1.78611	23.3855	72.9735	97.651	37.2645	49.8663	36.3892	74.7289
Ctr	1.8529	27.4525	53.8069	96.1697	25.8156	46.1404	24.8268	55.95
Ctr	5.40464	17.2849	46.3766	68.1131	86.622	127.222	59.001	68.0875
Ctr	2.68172	16.2682	45.6355	97.3603	45.4391	96.9413	44.2396	46.8728
Ctr	2.86407	13.1694	49.0298	93.4622	46.4736	88.5894	43.4353	52.4595
Ctr	2.87742	19.9972	76.5415	99.6956	40.4534	52.6908	40.3303	76.7752
Ctr	1.95088	15.2514	51.7529	79.7916	52.0235	80.2088	41.5104	64.8601
Ctr	1.37075	24.4023	60.011	98.3965	26.4727	43.4057	26.0482	60.989
Ctr	1.68898	16.2682	60.2894	90.5165	37.2476	55.9223	33.7152	66.606
Ctr	5.48167	21.7001	49.9111	76.5289	71.7319	109.987	54.8957	65.2187
Ctr	1.95366	26.4358	87.7486	99.1348	28.426	32.1146	28.1801	88.5145
Ctr	1.25078	25.419	75.2401	99.1175	38.7808	51.0879	38.4386	75.91
Ctr	2.75839	28.4693	77.9471	95.8412	51.5618	63.3987	49.4175	81.3294
Ctr	3.39411	18.3017	54.0688	92.3812	30.0735	51.3832	27.7823	58.5279
Ctr	6.60896	7.11733	47.0951	90.3436	41.5239	79.6562	37.5141	52.1289
Ctr	3.76313	12.2011	40.5455	74.8553	69.1092	127.59	51.7319	54.1652
Ctr	2.1443	22.3687	55.4308	97.7311	28.5842	50.3974	27.9357	56.7176
Ctr	2.77731	8.13409	64.2449	95.3605	44.9791	66.7637	42.8923	67.3706
Ctr	4.16164	15.2514	59.9798	90.9529	53.1243	80.5573	48.3181	65.946
Ctr	3.83056	17.2849	69.4117	98.042	50.7351	71.6619	49.7417	70.7979
Ctr	2.18175	11.997	32.4822	91.9512	39.6915	112.359	36.4968	35.3255
Ctr	2.26752	19.4952	45.1094	96.2729	34.7301	74.1212	33.4357	46.8558
Ctr	3.70056	13.6807	73.8603	88.17	59.5097	71.039	52.4696	83.7703
Ctr	5.15053	14.7331	36.6906	70.0786	66.0156	126.089	46.2628	52.3564
Ctr	1.5881	24.2819	50.1114	94.8067	30.9492	58.5533	29.3419	52.8564
Ctr	5.50214	11.1852	53.9694	78.6565	54.8133	79.8863	43.1142	68.6141
Ctr	2.06153	10.3437	61.5963	96.7407	41.1125	64.5696	39.7725	63.6716
Ctr	1.69058	18.303	71.5002	92.1164	29.5344	38.0503	27.206	77.6194
Ctr	2.40725	15.2525	52.6508	86.9894	45.8533	75.7586	39.8875	60.5255
Ctr	1.54123	25.4209	61.0572	97.3335	27.5193	43.8695	26.7855	62.7299
Ctr	1.89078	19.3572	86.2602	99.1453	48.0307	55.2053	47.6202	87.0038
Ctr	2.14633	13.2188	54.7899	87.6825	49.8627	79.7972	43.7209	62.4868
Ctr	1.86387	25.1643	71.0759	98.9019	43.8487	61.0153	43.3672	71.8651
Ctr	1.38539	20.3367	62.2087	98.1435	33.2086	52.3916	32.5921	63.3854
Ctr	1.92148	11.1852	46.5081	96.9634	36.9401	77.0154	35.8184	47.9646
Ctr	2.49311	27.4545	70.205	99.2254	45.2695	63.9825	44.9189	70.753
Ctr	3.33429	23.3872	54.6077	91.5537	28.2011	47.2811	25.8191	59.6456
Ctr	2.38043	23.3872	64.1371	99.216	52.7903	81.6632	52.3764	64.6439
Ctr	2.95418	17.2862	54.4322	89.2801	50.822	83.3585	45.3739	60.968
Ctr	4.99784	27.999	63.8973	99.3719	45.847	71.3003	45.559	64.3012
Ctr	6.20951	10.1683	49.205	94.8892	60.0046	115.716	56.9379	51.8552
Ctr	2.22882	16.2693	61.3436	98.8723	38.8357	62.5945	38.3978	62.0433
Ctr	6.5159	13.2188	29.1627	61.5466	77.763	164.115	47.8604	47.3832
Ctr	1.41507	3.0505	84.2134	97.2996	36.6718	42.3704	35.6815	86.5506
Ctr	2.15532	7.11784	71.9807	97.3285	40.9442	55.3625	39.8503	73.9565
Ctr	1.74386	18.303	55.8861	89.0349	32.6445	52.0076	29.065	62.7688
Ctr	2.83345	25.4209	74.4258	99.1646	57.0387	75.9981	56.5622	75.0528
Ctr	1.39464	17.2862	63.3054	98.9824	35.1883	55.0194	34.8302	63.9562
Ctr	1.43727	6.10101	57.0883	98.4722	33.6084	57.9715	33.095	57.9741
Ctr	2.18636	6.10101	74.1137	98.492	38.8551	51.6357	38.2692	75.2484
Ctr	3.68031	6.10101	72.0315	95.0974	55.5335	73.3165	52.811	75.745
Ctr	6.17227	15.2525	55.3235	86.9658	64.4983	101.388	56.0915	63.6152
Ctr	1.84795	4.06734	58.2073	98.4634	24.2582	41.0352	23.8855	59.1157
Ctr	3.11884	16.2693	81.4	93.9346	43.9361	50.7017	41.2712	86.656
Ctr	2.59934	23.3872	65.9996	98.5575	52.3924	78.2379	51.6367	66.9655
Ctr	2.00672	27.4545	62.1133	96.9596	33.47	52.2471	32.4524	64.061
Ctr	1.56058	10.1683	54.4773	92.2776	28.0427	47.5009	25.8772	59.0362
Ctr	1.97309	7.11784	55.3824	97.8321	41.9586	74.1192	41.049	56.6097
Ctr	1.79476	11.1852	68.6691	98.8902	42.2068	60.7819	41.7384	69.4397
Ctr	3.55399	10.1683	68.0583	98.3061	51.9916	75.0988	51.1109	69.231
Ctr	1.93432	24.404	66.9367	96.5765	30.6442	44.2135	29.5951	69.3096
Ctr	2.08578	25.4209	68.6669	98.5614	46.0949	66.1625	45.4318	69.6692
Ctr	1.82495	17.4215	57.0064	98.3324	34.4305	59.3903	33.8563	57.9732
Ctr	1.51313	16.2693	53.4695	96.59	24.7861	44.7749	23.9409	55.3571
Ctr	2.08024	21.3535	52.1991	84.4411	38.8506	62.8476	32.8059	61.8171
Ctr	1.91883	15.2525	63.9343	97.8968	42.4953	65.0692	41.6016	65.3079
Ctr	1.43618	23.1524	65.912	99.0254	30.2803	45.4927	29.9852	66.5607
Ctr	1.29513	23.4117	49.8489	97.8003	26.2912	51.5816	25.7129	50.9701
Ctr	1.23584	24.901	76.5962	99.225	31.988	41.4383	31.7401	77.1944
Ctr	4.18371	4.50077	54.8669	88.2415	41.3823	66.5544	36.5164	62.1781
Ctr	2.90417	20.4999	57.1042	97.6212	43.1479	73.7624	42.1214	58.4957
Ctr	4.92004	11.1837	37.8206	95.635	52.2768	132.19	49.995	39.5468
Ctr	2.875	20.334	45.4238	90.079	33.279	65.9948	29.9774	50.4267
Ctr	1.94684	5.99876	69.0247	97.7562	48.4909	68.6753	47.4029	70.609
Ctr	1.57727	11.988	64.467	99.2906	23.9822	36.9369	23.8121	64.9275
Ctr	3.30801	24.4008	53.8692	75.9401	51.0657	71.988	38.7794	70.9365
Ctr	2.28188	22.3674	83.6784	96.9901	54.2112	62.8353	52.5795	86.2751
Ctr	3.58138	13.2171	72.3917	96.396	40.4154	53.8167	38.9588	75.0982
Ctr	1.88919	7.27102	55.4731	98.9826	32.4726	57.9421	32.1423	56.0432
Ctr	1.84579	32.7196	66.1888	98.9815	40.5065	60.5751	40.0939	66.8699
Ctr	2.93866	26.4342	73.7993	97.5511	56.9413	75.2675	55.5468	75.6519
Ctr	1.4245	9.15032	46.1526	94.8878	28.2033	57.9848	26.7615	48.6391
Ctr	1.15724	1.0167	57.4822	97.4121	23.7291	40.2125	23.115	59.0093
Ctr	2.12738	22.3674	61.0864	95.4878	52.222	81.6313	49.8656	63.973
Ctr	4.11412	20.334	56.4794	73.2921	73.947	95.9594	54.1973	77.0607
Ctr	3.1972	16.3598	58.1277	94.1755	30.2301	48.9773	28.4694	61.7228
Ctr	3.55261	18.3006	50.9365	71.3297	57.8684	81.0368	41.2773	71.4099
Ctr	1.79032	22.3674	61.5036	96.5806	38.3431	60.2111	37.032	63.6811
Ctr	3.57361	21.3507	66.5002	95.1219	52.011	74.3965	49.4739	69.9105
Ctr	3.46355	9.15032	46.1014	89.0436	44.1472	85.2693	39.3103	51.7739
Ctr	3.47871	29.4843	72.124	97.7473	41.2632	55.9226	40.3336	73.7862
Ctr	2.70241	20.334	72.996	97.394	43.704	58.3115	42.5651	74.9492
Ctr	3.5616	8.13361	57.4282	87.3443	45.0027	68.4459	39.3072	65.7492
Ctr	1.51118	27.4509	72.6682	89.5706	29.153	35.9339	26.1125	81.1294
Ctr	1.76291	26.4342	66.966	82.7819	42.748	52.8442	35.3876	80.8945
Ctr	3.1677	11.1837	50.2403	80.7439	55.1793	88.6817	44.554	62.2218
Ctr	2.34429	3.0501	35.8697	92.686	31.3605	81.0345	29.0668	38.7002
Ctr	3.7103	22.3674	65.1088	97.0071	56.4588	84.1193	54.7691	67.1176
Ctr	2.0355	14.2338	63.7889	92.9341	45.8804	66.8431	42.6385	68.6389
Ctr	1.47329	25.8805	83.3415	95.3755	39.5829	45.2985	37.7524	87.3825
Ctr	5.13022	15.7842	60.5213	80.5984	58.9449	78.4991	47.5087	75.0899
Ctr	2.04918	21.8124	60.2763	83.9727	32.9911	45.9609	27.7035	71.7809
Ctr	1.79148	15.8468	73.5731	94.6549	40.8683	52.5788	38.6839	77.7277
Ctr	5.04314	5.4533	39.7043	88.6961	29.3622	65.5926	26.0431	44.7645
Ctr	2.80765	8.78047	59.895	95.6465	35.2044	56.218	33.6718	62.6212
Ctr	1.21185	10.2439	81.0196	98.747	25.3602	30.9091	25.0425	82.0477
CtrOX	5.03974	7.49837	47.1865	91.235	49.2764	95.276	44.9574	51.7197
CtrOX	1.90285	10.1693	47.3203	94.8127	29.157	58.42	27.6445	49.9092
CtrOX	1.82213	22.3724	60.7392	97.7395	41.8702	67.3762	40.9238	62.144
CtrOX	3.90185	18.5425	41.5946	86.5991	37.6929	78.4759	32.6417	48.0312
CtrOX	4.97446	4.38992	37.8426	89.3755	36.8431	87.0148	32.9287	42.3412
CtrOX	2.57005	9.15236	66.8432	97.9198	28.2612	41.4003	27.6733	68.2632
CtrOX	2.03972	17.2878	55.3803	87.7896	34.7184	55.036	30.4791	63.083
CtrOX	2.77914	10.1693	40.0015	91.5041	34.0688	77.9328	31.1743	43.7155
CtrOX	4.09368	11.1862	35.434	90.5724	29.5457	75.5215	26.7603	39.1223
CtrOX	2.30838	7.1185	47.0993	90.3318	30.6327	58.7506	27.6711	52.1403
CtrOX	4.40444	11.1862	43.932	92.7492	43.6238	92.0987	40.4608	47.3664
CtrOX	4.72743	8.13543	36.1025	90.2609	40.9032	102.263	36.9196	39.998
CtrOX	2.40447	7.1185	53.9812	93.4944	42.3494	73.3483	39.5943	57.7374
CtrOX	4.38254	9.12905	41.513	79.3149	56.1961	107.368	44.5719	52.3395
CtrOX	2.78109	20.3386	57.7076	93.5926	56.1636	91.0884	52.565	61.6583
CtrOX	3.24714	11.1862	35.9759	76.5448	56.3266	119.844	43.1151	46.9999
CtrOX	5.52717	20.3386	41.3541	62.4408	85.5548	129.18	53.4211	66.2293
CtrOX	3.43246	18.3047	47.8957	86.535	55.2186	99.7656	47.7834	55.3483
CtrOX	3.03335	6.10158	47.1546	91.6568	35.6991	69.3902	32.7206	51.4469
CtrOX	2.60369	16.2709	50.7869	89.7628	28.0934	49.6534	25.2174	56.579
CtrOX	5.70251	4.06772	30.5922	82.0226	36.5878	98.0978	30.0103	37.2973
CtrOX	4.57387	29.4741	62.4771	93.7325	55.8294	83.759	52.3303	66.6548
CtrOX	2.53472	10.7136	68.921	96.4582	39.9738	55.9452	38.558	71.4517
CtrOX	5.09082	9.81818	41.4976	88.6151	39.6437	84.6561	35.1303	46.8291
CtrOX	1.58366	25.3342	36.36	95.4544	26.6187	69.881	25.4087	38.0915
CtrOX	2.06488	14.9993	51.5433	94.0633	30.2578	55.2186	28.4615	54.7964
CtrOX	2.45939	14.6326	60.1079	96.1975	26.7716	42.8457	25.7536	62.4839
CtrOX	2.23206	15.0001	60.7425	98.1918	44.3736	71.731	43.5712	61.8611
CtrOX	6.29398	10.9088	26.7198	65.4209	87.9769	215.403	57.5553	40.843
CtrOX	3.10992	11.1853	64.1851	98.5329	52.9821	81.3348	52.2048	65.1408
CtrOX	5.22652	5.17132	51.0759	95.9599	53.1028	99.768	50.9575	53.2263
CtrOX	4.76283	9.15164	37.8699	86.5784	45.4005	103.795	39.307	43.7406
CtrOX	2.6315	17.2864	52.1796	71.3087	56.5905	77.3368	40.354	73.1742
CtrOX	2.278	6.10109	58.739	98.4158	45.6571	76.4974	44.9338	59.6845
CtrOX	5.78585	5.08424	52.4408	96.0943	53.3589	97.7767	51.2748	54.5722
CtrOX	5.32468	10.1685	49.411	94.7728	36.1762	69.3878	34.2852	52.1363
CtrOX	5.36487	26.9931	76.1999	95.5151	59.9613	75.1603	57.2721	79.7779
CtrOX	2.90284	8.13479	33.4526	75.049	46.561	104.457	34.9436	44.5743
CtrOX	2.31296	25.4212	84.385	97.5496	35.4513	40.9819	34.5826	86.5047
CtrOX	3.76333	22.3707	61.2807	96.7262	50.6592	79.9612	49.0008	63.3548
CtrOX	1.87431	13.219	54.7629	96.7673	33.0909	58.4725	32.0212	56.5923
CtrOX	3.79359	16.2696	58.8103	91.9759	45.407	71.0139	41.7635	63.941
CtrOX	1.91652	25.4212	59.72	89.6059	31.2568	46.8988	28.008	66.6474
CtrOX	3.29098	17.8324	71.1676	96.4752	54.2997	73.6089	52.3857	73.7678
CtrOX	2.76541	8.56929	27.7886	80.5253	38.4037	111.286	30.9247	34.5091
CtrOX	3.70531	15.2907	58.4936	94.1293	50.339	81.0067	47.3837	62.1417
CtrOX	2.74201	14.2359	49.0932	72.6564	74.705	110.561	54.2779	67.569
CtrOX	3.50163	13.219	26.4845	52.87	73.7603	147.245	38.9971	50.0937
CtrOX	3.04996	18.3628	45.1988	90.1528	40.782	81.3431	36.7661	50.1357
CtrOX	4.19956	10.1685	39.4928	86.1668	60.4906	131.98	52.1228	45.833
CtrOX	4.397	18.3033	44.5469	94.6467	40.2417	85.4998	38.0875	47.0664
CtrOX	3.59404	22.3707	39.6788	74.2165	75.2664	140.781	55.8601	53.4635
CtrOX	3.95252	5.08424	40.2229	91.6113	34.1716	77.8289	31.305	43.906
CtrOX	1.40922	19.3201	71.9157	94.1812	26.1517	34.2484	24.63	76.3588
CtrOX	2.50403	14.2359	55.2625	86.6481	45.6861	71.633	39.5862	63.778
CtrOX	2.87818	18.1754	61.3119	94.3819	60.9054	93.7562	57.4836	64.9615
CtrOX	4.3478	13.3302	70.0021	94.4421	57.9963	78.2447	54.7729	74.1217
CtrOX	1.5316	23.628	51.595	96.9214	35.1453	66.0206	34.0634	53.2338
CtrOX	3.2313	18.3033	62.7722	91.9128	40.7956	59.734	37.4963	68.2954
CtrOX	2.28836	1.01685	46.0534	96.5352	38.4277	80.5506	37.0963	47.7063
CtrOX	3.39099	16.2696	59.6059	85.7156	52.8276	75.9682	45.2815	69.5391
CtrOX	3.61346	14.2359	64.9909	91.2148	42.5648	59.7397	38.8254	71.2504
CtrOX	6.23833	12.4131	38.7712	87.7724	53.053	120.104	46.5659	44.1724
CtrOX	3.22395	19.2837	32.2457	59.0822	62.1114	113.804	36.6968	54.5777
CtrOX	4.23264	6.66651	26.4104	65.6012	56.6795	140.787	37.1824	40.259
CtrOX	2.29227	11.1109	54.7928	96.0781	44.1861	77.4796	42.4532	57.0294
CtrOX	5.95398	17.14	27.9044	62.8347	90.0568	202.789	56.5869	44.4091
CtrOX	2.76678	16.9564	44.5061	88.0285	39.6015	78.3278	34.8606	50.5587
CtrOX	2.1949	13.635	52.6805	94.2786	47.4287	84.8798	44.7151	55.8775
CtrOX	3.60963	20.0008	66.901	98.1909	52.9705	77.7451	52.0123	68.1335
CtrOX	3.03804	20.3341	66.1975	98.0672	58.5771	86.7781	57.4449	67.5021
CtrOX	2.47238	19.3174	44.1067	97.151	32.8992	72.4649	31.9619	45.4001
CtrOX	2.80503	7.11693	37.0181	91.8051	26.4992	65.718	24.3276	40.3225
CtrOX	2.84159	20.3341	41.861	85.458	51.1772	104.477	43.735	48.9843
CtrOX	3.05903	8.13363	82.4996	98.3867	44.1646	52.6694	43.4521	83.8524
CtrOX	1.94748	18.3007	50.4124	94.6164	28.8693	54.1834	27.3151	53.2808
CtrOX	1.64657	9.15033	39.3225	86.5577	31.6358	69.6375	27.3832	45.4293
CtrOX	1.8525	25.4176	57.1305	98.6655	39.7339	68.6213	39.2037	57.9032
CtrOX	4.17842	16.2673	31.5542	68.7275	62.9849	137.186	43.2879	45.9121
CtrOX	1.52728	10.7121	35.0776	95.1903	31.3946	85.1955	29.8846	36.85
CtrOX	3.19447	17.284	73.2267	92.4955	57.7303	72.9214	53.3979	79.1678
CtrOX	2.88121	8.13363	38.0664	82.1195	43.6258	94.1125	35.8253	46.3549
CtrOX	2.02591	4.06682	48.6133	96.6828	41.7074	82.9483	40.3239	50.2812
CtrOX	4.29426	13.2171	62.6825	93.9784	46.5001	69.7164	43.7	66.6989
CtrOX	2.32189	9.15033	47.5735	93.0418	29.7806	58.2434	27.7084	51.1313
CtrOX	3.37953	23.3842	63.1339	91.3981	52.8465	76.5052	48.3007	69.0757
CtrOX	3.22629	9.22946	55.4445	92.355	55.1536	91.8705	50.9372	60.0341
CtrOX	2.08502	24.4009	66.9998	98.0916	55.7524	81.6247	54.6884	68.3033
CtrOX	2.40303	20.3341	59.4282	94.4661	38.391	61.0257	36.2665	62.9095
CtrOX	3.66971	7.11693	48.7714	75.3373	47.0184	72.6295	35.4224	64.7374
CtrOX	3.03823	26.4343	65.6594	96.7451	57.4614	84.6658	55.5911	67.8684
CtrOX	4.92103	13.2171	38.0279	71.3785	81.3642	152.721	58.0765	53.2764
CtrOX	3.78898	17.284	44.4077	79.0066	60.5979	107.811	47.8763	56.2076
CtrOX	2.07133	3.05011	41.3786	93.2522	35.875	80.8492	33.4542	44.3728
CtrOX	2.93854	9.15033	54.1769	93.6732	51.502	89.0483	48.2436	57.8361
CtrOX	3.27586	21.3508	67.2616	97.2587	39.5784	57.2295	38.4935	69.1574
CtrOX	2.67037	20.6832	67.507	94.2669	44.0588	61.5239	41.5329	71.6126
CtrOX	4.76249	4.89656	53.4941	97.4419	42.6112	77.6182	41.5212	54.8985
CtrOX	2.3015	4.1851	45.0786	85.75	35.365	67.2724	30.3255	52.5698
CtrOX	1.87801	32.3005	59.6342	95.247	39.9331	63.7807	38.0351	62.61
CtrOX	6.05918	11.2468	21.3938	69.9756	44.6854	146.159	31.2689	30.5732
CtrOX	5.4367	11.6104	56.7007	93.8465	48.7845	80.7442	45.7825	60.4186
CtrOX	3.1661	14.2348	48.523	67.0524	71.7456	99.143	48.1072	72.3658
CtrOX	2.73533	11.1845	42.9026	84.9131	38.8468	76.8859	32.986	50.5253
CtrOX	1.83262	28.4697	92.2944	98.4873	46.4466	49.5632	45.744	93.712
CtrOX	4.75225	16.2684	40.4464	68.2015	61.5736	103.827	41.9941	59.3043
CtrOX	3.50795	20.3355	66.3285	93.1101	59.6282	83.7043	55.5198	71.2367
CtrOX	5.67211	16.2684	41.3665	61.0132	70.6881	104.261	43.129	67.7993
CtrOX	2.30583	13.6334	46.8058	94.7352	34.0499	68.9173	32.2573	49.407
CtrOX	1.62321	9.67548	43.8272	92.2673	27.246	57.3597	25.1392	47.5002
CtrOX	1.86512	20.4838	48.5675	96.0104	35.8523	70.8744	34.422	50.5857
CtrOX	3.12203	21.3523	44.9631	71.0725	58.6141	92.6504	41.6585	63.2637
CtrOX	2.3307	8.13419	60.6208	90.3219	42.369	63.1276	38.2684	67.1164
CtrOX	3.51171	15.2516	36.8645	87.1437	53.4028	126.239	46.5372	42.303
CtrOX	5.80079	3.05032	63.1424	90.3879	62.4235	89.3589	56.4233	69.8571
CtrOX	2.50995	14.2348	54.4135	97.2844	56.3733	100.788	54.8424	55.9324
CtrOX	5.70894	17.774	47.7416	88.381	48.6421	90.0481	42.9904	54.0179
CtrOX	5.03613	15.2516	39.2807	72.5653	57.7729	106.727	41.9231	54.1316
CtrOX	4.53123	9.37256	30.889	74.1478	79.5992	191.075	59.0211	41.6586
CtrOX	3.87579	15.2516	50.5588	84.293	69.5498	115.955	58.6256	59.9798
CtrOX	3.19822	23.3858	59.3073	81.1389	65.8363	90.0714	53.4189	73.0935
CtrOX	4.6767	18.3019	42.5891	86.3916	56.2269	114.056	48.5753	49.2977
CtrOX	4.71773	12.2013	39.2554	58.9972	78.0923	117.365	46.0723	66.5378
CtrOX	1.76623	6.10064	50.2123	95.1901	35.4291	67.1649	33.725	52.7495
CtrOX	2.61035	7.11742	46.4666	86.7853	39.8469	74.4216	34.5812	53.542
CtrOX	1.99787	26.4361	58.1697	97.1546	36.9662	61.7407	35.9144	59.8733
CtrOX	1.78099	27.4529	69.5928	98.2323	45.9775	64.8986	45.1648	70.8451
CtrOX	5.76748	19.3187	30.419	50.6039	97.7599	162.63	49.4703	60.112
CtrOX	2.71807	25.4193	60.7424	97.9608	55.2312	89.0726	54.1049	62.0069
CtrOX	2.50184	26.4361	75.1857	97.434	57.6199	74.6702	56.1413	77.1659
CtrOX	2.83112	6.10064	81.4436	97.5663	41.8314	50.1124	40.8133	83.4751
CtrOX	3.23301	16.2684	46.0729	75.5095	74.6182	122.293	56.3439	61.016
CtrOX	1.82716	17.2852	59.1625	96.5158	35.8608	58.5022	34.6114	61.2982
CtrOX	2.29072	12.2013	46.9669	77.2685	53.6943	88.3363	41.4888	60.784
CtrOX	1.84678	27.4529	63.497	99.1675	42.2158	65.9313	41.8644	64.03
CtrOX	2.5207	8.13419	38.559	87.2331	40.381	91.3551	35.2256	44.2023
CtrOX	2.76991	18.6193	85.0172	98.7059	54.9736	63.825	54.2622	86.1318
CtrOX	2.15965	14.7333	54.89	97.9986	42.0375	75.0523	41.1962	56.011
CtrOX	5.17631	11.9982	32.4629	67.6615	78.9697	164.594	53.4321	47.9783
CtrOX	2.5662	5.7685	40.0127	92.9595	37.6263	87.4152	34.9772	43.0432
CtrOX	6.54367	15.3194	41.0206	84.7001	61.0663	126.091	51.7232	48.4304
CtrOX	1.16553	5.08366	58.0359	95.078	29.4843	48.303	28.0331	61.0403
CtrOX	2.67442	28.4685	63.6166	94.9873	46.9439	70.0929	44.5908	66.9739
CtrOX	2.81109	19.4947	52.418	90.8131	34.0876	59.056	30.956	57.7208
CtrOX	1.66153	10.1673	54.4186	96.1864	42.0139	74.2608	40.4117	56.5761
CtrOX	1.46858	14.2342	65.5253	95.7581	27.778	40.5945	26.5997	68.428
CtrOX	2.89606	11.184	55.187	91.014	38.6562	63.7515	35.1825	60.6357
CtrOX	1.26062	24.4016	52.624	87.8815	32.3725	54.0617	28.4494	59.8806
CtrOX	4.36502	16.4955	33.4177	91.5007	48.2027	131.983	44.1058	36.5218
CtrOX	2.675	11.184	65.6247	92.309	54.0654	76.0494	49.9072	71.0925
CtrOX	2.56251	17.2844	43.0271	89.5906	38.8182	80.8269	34.7775	48.0264
CtrOX	1.76225	22.3681	81.8588	97.2442	34.5828	41.0827	33.6298	84.1786
CtrOX	3.08648	23.3848	51.8481	90.1381	48.7989	84.8371	43.9864	57.5207
CtrOX	2.82368	15.251	44.4293	69.2361	57.6485	89.8361	39.9136	64.1708
CtrOX	3.81641	14.2342	51.527	89.3611	51.6858	89.6366	46.187	57.6616
CtrOX	1.82362	13.2175	57.2387	91.2416	49.2731	78.544	44.9575	62.733
CtrOX	3.03387	11.184	61.2336	93.8966	45.9085	70.3969	43.1066	65.2139
CtrOX	3.17676	11.184	56.7158	96.2483	42.0957	71.4376	40.5164	58.9266
CtrOX	2.76914	25.4183	60.3213	98.8035	44.4574	72.8192	43.9255	61.0517
CtrOX	2.32555	25.4183	53.8406	96.1623	42.3331	75.6094	40.7085	55.9893
CtrOX	2.39213	14.1133	57.7278	96.8981	35.915	60.2846	34.801	59.5758
CtrOX	3.8836	17.2844	44.2155	88.1135	45.6329	90.938	40.2087	50.1802
CtrOX	4.71624	20.3346	38.9356	66.8656	76.3157	131.06	51.029	58.2296
CtrOX	2.72231	15.251	57.8444	97.2856	49.8115	83.7756	48.4595	59.4583
CtrOX	4.12233	11.184	60.1317	96.2126	49.7092	79.5363	47.8265	62.4988
CtrOX	2.06722	17.2844	73.229	96.288	49.6336	65.2626	47.7911	76.0521
CtrOX	3.1305	9.59868	65.1629	97.9981	58.0253	87.264	56.8637	66.494
CtrOX	1.91844	7.11712	38.9206	83.8126	41.772	89.9529	35.0102	46.4376
CtrOX	5.79254	18.4595	53.327	93.7807	59.8046	105.172	56.0852	56.8635
CtrOX	2.12156	12.2008	53.8966	98.2126	27.3215	49.7863	26.8332	54.8775
CtrOX	2.95851	15.251	48.8262	93.6486	42.1338	80.8125	39.4577	52.1377
CtrOX	5.08658	9.30888	41.2637	88.2429	53.4445	114.292	47.161	46.7615
CtrOX	1.81787	22.9054	57.7837	98.5173	38.9629	66.4291	38.3852	58.6534
CtrOX	1.34248	5.99866	30.7305	93.6505	25.5705	77.9255	23.9469	32.8141
CtrOX	3.18268	13.4979	49.0772	88.691	34.2682	61.9286	30.3928	55.335
CtrOX	1.65425	5.99905	53.1689	96.5662	29.408	53.4112	28.3981	55.0595
CtrOX	2.27827	13.7123	31.9049	80.971	35.8808	91.0615	29.053	39.4028
CtrOX	3.25905	20.5684	67.4064	98.7938	52.8471	77.455	52.2096	68.2294
CtrOX	1.47632	16.2676	58.8183	98.5801	22.7545	38.1369	22.4315	59.6654
CtrOX	3.79523	11.184	49.867	81.6729	64.9309	106.345	53.0309	61.057
CtrOX	3.17291	15.2509	37.3794	81.4007	34.1721	74.4161	27.8163	45.9203
CtrOX	3.47611	20.3345	41.9009	78.6096	60.7739	114.017	47.7741	53.3025
CtrOX	2.59965	16.2676	40.8087	75.6818	39.4526	73.1669	29.8585	53.9214
CtrOX	2.8534	22.3679	43.6071	86.275	43.9795	87.0119	37.9433	50.5443
CtrOX	3.32466	20.3345	67.8402	91.0526	49.425	66.3364	45.0027	74.5066
CtrOX	3.64519	7.49843	38.8485	88.1139	35.6775	80.9215	31.4368	44.089
CtrOX	6.21662	8.1338	44.4442	91.6632	62.0588	127.992	56.8851	48.4864
CtrOX	1.40837	16.2676	51.2435	91.9629	32.428	58.1961	29.8217	55.7219
CtrOX	2.10602	18.301	46.2127	96.7939	31.8003	66.6067	30.7808	47.7434
CtrOX	0.994489	13.2174	77.2152	97.1044	23.3886	29.413	22.7113	79.5177
CtrOX	5.17147	17.2843	52.2698	95.3754	54.5522	99.5401	52.0294	54.8042
CtrOX	3.03543	8.1338	38.2083	85.8317	39.5402	88.8236	33.938	44.5154
CtrOX	3.32973	13.2174	39.8406	81.9809	45.0875	92.7775	36.9632	48.5975
CtrOX	4.95525	10.1672	65.7557	98.2832	52.324	78.2072	51.4257	66.9043
CtrOX	1.15725	14.2341	41.0064	91.8982	28.0314	62.8204	25.7604	44.6215
CtrOX	2.38429	24.4014	56.4835	90.6045	49.9063	80.0542	45.2174	62.3407
CtrOX	3.75965	11.184	35.5179	92.5467	52.8878	137.806	48.9459	38.3784
CtrOX	2.51266	16.2676	43.0269	82.8944	43.5385	83.8802	36.091	51.9056
CtrOX	5.17163	7.89303	32.6452	81.5877	38.3828	95.9272	31.3156	40.0124
CtrOX	2.59589	7.89303	49.0907	75.2656	52.3765	80.3035	39.4215	65.2232
CtrOX	2.77497	14.2341	42.046	76.8437	44.0206	80.4527	33.8271	54.7162
CtrOX	1.75477	21.3512	46.3566	92.9864	34.9174	70.0407	32.4685	49.8531
CtrOX	2.81642	15.2509	30.9955	52.8654	72.494	123.645	38.3243	58.6309
CtrOX	2.07059	21.7197	50.7841	92.5342	45.3235	82.5843	41.9397	54.8814
CtrOX	2.4043	19.6512	46.6013	90.0126	41.0735	79.3354	36.9713	51.772
CtrOX	4.47963	19.6119	28.456	55.0371	98.7988	191.088	54.376	51.7033
CtrOX	4.43617	17.3046	37.9078	86.4011	46.5346	106.064	40.2064	43.8742
CtrOX	2.76268	12.7637	42.9358	92.5878	41.1006	88.6304	38.0542	46.3731
CtrOX	3.13062	24.251	73.1667	96.3424	39.822	52.4357	38.3655	75.9444
CtrOX	3.26952	8.77863	31.9679	74.8919	41.8396	98.0186	31.3345	42.6853
CtrOX	1.78578	17.5573	63.1933	98.2435	37.1041	57.684	36.4524	64.3231
CtrOX	1.75677	4.86335	47.1706	96.0077	28.4327	57.8699	27.2976	49.1322
CtrOX	3.25496	11.9977	50.1543	95.3822	34.2202	65.0791	32.64	52.5825
CtrOX	1.90051	7.24034	49.4237	90.95	32.6386	60.0618	29.6848	54.3416
CtrOX	2.32056	18.3031	38.3342	92.5416	38.8311	93.7413	35.935	41.4237
CtrOX	3.73532	10.1684	35.8777	83.2253	53.5399	124.196	44.5587	43.1091
CtrOX	2.7643	26.4378	68.644	94.7019	34.5296	47.6373	32.7002	72.4843
CtrOX	2.57303	7.11786	59.3623	97.0112	56.8556	92.9147	55.1563	61.1912
CtrOX	1.50846	16.2694	57.1132	97.0237	23.9737	40.7264	23.2602	58.8652
CtrOX	3.28595	10.1684	51.5833	96.5531	47.9613	89.7733	46.3081	53.4248
CtrOX	3.03648	21.3536	76.5569	99.0223	56.6162	73.2301	56.0626	77.3127
CtrOX	2.85258	11.1852	59.2318	97.427	30.4885	50.1488	29.704	60.7961
CtrOX	1.77533	16.1516	71.9631	97.3252	34.1811	46.2277	33.2669	73.9409
CtrOX	2.61158	23.9998	75.367	96.5068	48.6046	62.2377	46.9067	78.095
CtrOX	2.98071	20.3368	64.7715	96.5578	50.8777	75.8458	49.1264	67.0805
CtrOX	1.33933	3.05051	49.3529	96.5906	24.1395	47.2444	23.3165	51.0949
CtrOX	1.96785	13.2189	55.168	96.2264	34.0976	59.4744	32.8109	57.3315
CtrOX	5.4225	8.1347	36.4244	91.1209	46.6884	116.798	42.5429	39.9737
CtrOX	2.98066	18.3031	46.4443	84.8339	59.0527	107.864	50.0967	54.7474
CtrOX	1.60304	12.2021	49.1432	94.5254	31.324	60.2507	29.6091	51.9894
CtrOX	2.91469	12.2021	56.4456	98.9022	40.9259	71.7091	40.4766	57.0722
CtrOX	1.45487	5.08419	75.3581	98.0282	25.7348	33.4766	25.2274	76.8739
CtrOX	1.85969	18.3031	68.5967	97.0594	32.4222	45.8751	31.4687	70.6749
CtrOX	2.11218	17.2862	53.5754	93.2065	37.8731	65.8888	35.3002	57.4803
CtrOX	1.56679	26.4378	55.6829	91.2748	28.652	46.9661	26.152	61.0058
CtrOX	2.35956	20.3368	47.9055	94.3927	34.5488	68.0747	32.6116	50.7513
CtrOX	2.99267	10.1684	50.5589	92.287	44.7223	81.6332	41.2728	54.7844
CtrOX	2.18895	19.9989	64.577	96.6226	42.3994	63.4397	40.9674	66.8342
CtrOX	2.54716	20.3346	43.1125	76.0384	56.5235	99.6918	42.9796	56.6983
CtrOX	1.11682	17.2844	49.7308	93.2801	27.0631	50.7623	25.2445	53.3134
CtrOX	2.73907	13.2175	32.9279	92.9267	33.8157	95.4321	31.4238	35.4343
CtrOX	2.18893	12.2008	34.9946	73.5501	41.878	88.0173	30.8013	47.5792
CtrOX	3.69437	12.9689	50.0329	84.9669	48.7685	82.8196	41.437	58.8852
CtrOX	1.9449	10.1673	29.9357	91.1823	28.1684	85.7993	25.6846	32.8306
CtrOX	4.37316	11.1841	57.6989	92.5005	48.9454	78.4672	45.2748	62.3769
CtrOX	2.26274	18.3012	42.5654	78.0978	38.3395	70.3442	29.9423	54.5027
CtrOX	2.24625	18.3012	41.6128	92.3289	32.5134	72.1394	30.0192	45.0702
CtrOX	1.2933	24.4016	82.7225	97.6374	25.5642	30.1735	24.9602	84.7242
CtrOX	5.06585	8.27415	25.6838	82.8947	51.8058	167.204	42.9443	30.9837
CtrOX	4.907	13.2175	33.4502	67.4698	76.9368	155.183	51.9091	49.5781
CtrOX	2.81557	14.2342	42.7337	91.6712	47.6674	102.255	43.6972	46.6162
CtrOX	1.98429	9.33193	38.3989	82.168	34.1244	73.0211	28.0393	46.7322
CtrOX	3.65989	8.13386	53.7868	97.3719	55.8237	101.059	54.3566	55.2385
CtrOX	2.01534	19.3179	75.3304	97.0733	25.2529	32.5418	24.5139	77.6015
CtrOX	3.17862	22.3681	67.5814	97.5447	54.725	78.9882	53.3814	69.2825
CtrOX	1.50245	14.2342	63.8388	96.4801	33.242	50.2389	32.0719	66.1679
CtrOX	2.67348	29.1801	54.243	93.6493	37.9927	65.5935	35.5799	57.9214
CtrOX	3.66082	28.4179	67.4533	98.7181	51.2796	75.0478	50.6222	68.3292
CtrOX	3.92398	16.3605	59.7889	97.0654	52.0755	84.5429	50.5473	61.5965
CtrOX	1.5929	9.54396	59.5116	95.1863	35.343	56.5296	33.6417	62.5212
CtrOX	2.02658	19.0879	71.3764	96.1322	36.7576	49.5065	35.3359	74.2482
CtrOX	2.18027	24.6113	94.597	99.3316	38.5421	40.4712	38.2845	95.2335
CtrOX	1.94807	18.18	53.0791	95.1048	38.2869	68.6009	36.4127	55.8112
CtrOX	1.96673	24.4022	84.2971	98.7895	40.4198	47.3688	39.9305	85.3301
CtrOX	2.21726	30.5028	77.6088	89.6765	34.2573	39.5842	30.7208	86.543
CtrOX	2.12563	25.419	65.5458	97.1022	43.904	65.0411	42.6317	67.5019
CtrOX	2.23651	26.4357	65.5858	96.62	53.9978	79.5487	52.1727	67.8802
CtrOX	1.19475	20.3352	81.722	97.6275	24.9563	29.8135	24.3642	83.708
CtrOX	1.5603	16.2681	65.7784	97.787	24.8044	36.8745	24.2555	67.267
CtrOX	1.895	11.1843	72.9816	98.4014	37.1854	50.1372	36.5909	74.1672
CtrOX	1.7112	14.2346	62.1517	96.3877	33.3679	51.7484	32.1625	64.481
CtrOX	2.95755	9.15083	38.026	86.1444	37.2208	84.3203	32.0636	44.1422
CtrOX	2.99357	15.2514	57.5798	94.3069	54.0355	88.502	50.9593	61.0557
CtrOX	3.27583	9.15083	38.3638	91.4106	28.9243	68.9188	26.4399	41.9687
CtrOX	1.7292	23.3855	56.9842	97.0725	41.9647	71.4868	40.7362	58.7027
CtrOX	2.32687	13.2179	62.0837	96.2608	39.5755	61.3619	38.0957	64.4953
CtrOX	1.55608	18.3017	54.4061	87.5693	32.4991	52.3088	28.4592	62.1292
CtrOX	2.16343	11.0177	33.1485	92.5363	27.19	75.9027	25.1606	35.8221
CtrOX	2.42724	9.73022	41.7673	92.4358	29.734	65.8047	27.4848	45.1852
CtrOX	3.34719	9.99879	51.6889	94.8264	38.5993	70.8127	36.6023	54.509
CtrOX	1.74449	20.5658	86.1312	99.1641	34.5018	39.7225	34.2135	86.8572
CtrOX	2.47636	12.35	39.1667	92.3854	31.6405	74.6328	29.2312	42.3949
CtrOX	2.81434	12.4099	63.2785	98.8433	56.0196	87.5048	55.3717	64.0189
CtrOX	2.67734	14.2334	69.4376	97.6436	58.793	82.6752	57.4076	71.1133
CtrOX	2.39298	7.11672	46.8391	93.4221	33.5098	66.8363	31.3056	50.1371
CtrOX	1.30629	6.10004	76.3102	98.6251	24.5887	31.779	24.2506	77.374
CtrOX	3.80955	9.15007	65.1742	95.3352	48.0873	70.3409	45.8441	68.3632
CtrOX	2.97762	22.3668	48.5527	91.4126	44.965	84.6578	41.1037	53.1139
CtrOX	3.40093	9.15007	54.2071	92.6482	46.0938	78.7813	42.7051	58.5085
CtrOX	1.31533	18.3001	40.4929	95.0013	30.0268	70.4466	28.5259	42.6235
CtrOX	7.00158	4.0667	32.1455	84.6096	54.7763	144.176	46.3459	37.9927
CtrOX	3.34105	10.1667	55.5277	94.3598	30.9549	52.6026	29.209	58.8468
CtrOX	2.04767	3.05002	81.413	97.7719	41.0922	49.3491	40.1766	83.2683
CtrOX	6.10487	8.41973	36.7573	83.6365	66.679	151.719	55.7679	43.9489
CtrOX	4.03668	20.7685	59.6184	94.9031	58.3311	92.8539	55.358	62.8203
CtrOX	3.12469	9.79802	52.8966	90.9125	57.0499	98.0507	51.8655	58.1841
CtrOX	1.28408	22.3695	74.3008	97.5749	26.2871	34.5213	25.6496	76.1474
CtrOX	3.54548	9.15118	56.4309	93.1748	57.4426	94.8452	53.522	60.5645
CtrOX	3.48185	13.2184	54.4274	97.7933	52.1937	93.7799	51.042	55.6555
CtrOX	1.53812	4.06719	69.1359	98.8204	26.4922	37.867	26.1797	69.9612
CtrOX	1.62778	30.5039	73.9707	99.0816	29.0131	38.8622	28.7466	74.6564
CtrOX	1.80902	21.3527	54.3469	86.9037	45.8731	73.3537	39.8654	62.5369
CtrOX	2.32774	18.3024	46.6909	79.0388	38.626	65.3865	30.5295	59.0733
CtrOX	4.01902	12.2016	27.3002	59.2459	60.9378	132.245	36.1032	46.0794
CtrOX	3.2396	13.2184	54.2162	97.1553	33.335	59.7363	32.3868	55.8037
CtrOX	4.3553	6.10078	42.3891	91.6593	42.3771	91.6333	38.8426	46.2464
CtrOX	3.17342	16.796	42.1593	82.2377	54.3882	106.092	44.7276	51.2651
CtrOX	3.23823	29.0873	77.5799	99.3501	38.4928	49.2945	38.2426	78.0874
CtrOX	2.75735	16.5482	65.9446	95.1464	42.4157	61.1983	40.357	69.3085
CtrOX	2.00004	9.15118	60.8677	96.3621	30.8938	48.9092	29.7699	63.1656
CtrOX	2.67635	24.4031	71.3883	97.0514	40.031	54.4216	38.8506	73.5572
CtrOX	3.23013	6.10078	64.6058	92.2958	37.1012	53.0028	34.2429	69.9986
CtrOX	3.33449	19.6517	50.1291	96.6715	49.7467	95.9341	48.0909	51.8551
CtrOX	3.57389	33.3307	89.3628	98.4535	52.0711	57.3682	51.2658	90.7665
CtrOX	3.75863	30.8625	72.6981	97.3997	58.2959	78.1039	56.78	74.639
CtrOX	5.03642	22.3712	53.1935	92.9784	60.6923	106.086	56.4307	57.2106
CtrOX	3.41958	15.2531	32.2434	53.5726	77.0335	127.992	41.2689	60.1863
CtrOX	2.21346	12.2025	55.7359	96.1823	39.4534	68.0838	37.9471	57.9482
CtrOX	3.76051	9.30837	84.2159	96.2924	45.6376	52.182	43.9456	87.4585
CtrOX	3.24677	3.67269	66.5484	98.0157	49.0935	72.3072	48.1193	67.8957
CtrOX	3.53696	26.4387	64.7549	91.3108	57.9126	81.6625	52.8804	70.917
CtrOX	1.63609	19.3206	43.51	95.2107	32.0966	70.2355	30.5594	45.6986
CtrOX	1.31754	10.1687	92.0167	96.8159	34.7232	36.5342	33.6176	95.043
CtrOX	1.57654	20.3375	53.1283	97.1933	39.0726	71.4797	37.9759	54.6625
CtrOX	2.17423	22.3712	62.1408	90.0769	47.4058	68.7177	42.7017	68.9864
CtrOX	1.95363	7.11811	59.3416	95.3902	27.2998	43.8837	26.0413	62.2094
CtrOX	1.2127	25.4218	83.3921	95.9099	40.8539	46.9863	39.1829	86.9484
CtrOX	1.54487	25.4218	65.1528	93.7118	34.0526	48.9793	31.9113	69.5246
CtrOX	2.6585	16.27	49.8905	93.3036	50.9649	95.313	47.5521	53.4711
CtrOX	4.00817	15.2531	39.6115	90.2114	49.4065	112.519	44.5703	43.9096
CtrOX	1.89345	13.2193	73.9408	97.1833	37.862	49.7635	36.7955	76.0839
CtrOX	1.07004	3.05062	78.0243	98.2691	27.9228	35.1679	27.4395	79.3986
CtrOX	2.46153	23.3881	65.0549	97.6159	42.1465	63.2415	41.1417	66.6438
CtrOX	2.58774	18.3037	70.5509	98.7257	54.6217	76.435	53.9256	71.4615
CtrOX	3.31638	10.7128	42.5367	83.2088	48.243	94.3713	40.1424	51.1204
CtrOX	5.82079	7.9235	37.2357	87.7143	64.3375	151.557	56.4332	42.4512
CtrOX	3.93569	6.1007	43.0509	90.7731	42.0503	88.6632	38.1703	47.427
CtrOX	1.48431	15.2517	79.2789	97.661	33.8337	41.6786	33.0423	81.1777
CtrOX	3.07201	16.4964	55.5945	95.0767	41.759	71.4156	39.7031	58.4733
CtrOX	1.6387	17.2853	56.0465	90.2641	35.2777	56.8155	31.8431	62.0917
CtrOX	1.86436	20.3357	70.9718	96.8794	37.5707	51.2855	36.3983	73.2579
CtrOX	1.52234	25.4196	58.8758	94.8971	25.859	41.6799	24.5394	62.0418
CtrOX	2.81014	6.1007	81.9919	98.5079	48.6046	58.3953	47.8794	83.2338
CtrOX	3.31283	7.11748	73.7445	98.8176	51.8073	69.4218	51.1947	74.6269
CtrOX	4.51187	21.3524	46.3727	74.8336	71.5007	115.384	53.5065	61.9677
CtrOX	2.81492	19.3189	49.4677	89.3744	36.9768	66.8068	33.0478	55.3488
CtrOX	2.76926	11.1846	58.3433	94.7226	34.6896	56.3199	32.8589	61.5939
CtrOX	4.09515	12.2014	39.7797	94.1067	59.6867	141.201	56.1692	42.2709
CtrOX	1.47722	27.4531	82.7532	98.1186	24.3635	28.8873	23.9051	84.34
CtrOX	3.99797	5.10561	57.2682	92.3226	49.678	80.0864	45.864	62.0305
CtrOX	2.18336	8.13453	53.992	98.0483	22.8735	41.5377	22.427	55.0667
CtrOX	3.85888	21.7217	51.7919	97.5842	54.2626	102.239	52.9517	53.0741
CtrOX	3.71947	26.4372	64.8668	98.56	56.3589	85.633	55.5474	65.8145
CtrOX	2.6243	22.37	59.9906	96.6713	54.6723	88.1011	52.8524	62.0563
CtrOX	3.02175	27.4541	58.9426	96.0598	48.8471	79.607	46.9225	61.3603
CtrOX	1.67696	17.2859	78.6962	96.5459	41.5763	51.0066	40.1402	81.5117
CtrOX	2.5021	15.2523	70.1982	95.9761	53.046	72.5253	50.9115	73.1413
CtrOX	2.69733	9.15135	52.4441	92.9552	48.4258	85.8328	45.0143	56.4187
CtrOX	1.57113	19.3195	52.7922	92.4073	28.1645	49.2991	26.026	57.1299
CtrOX	3.34098	19.3195	50.4024	95.1833	56.8853	107.426	54.1453	52.953
CtrOX	1.24292	16.2691	79.7684	94.2022	30.0871	35.5313	28.3427	84.6779
CtrOX	2.68629	13.2186	62.7714	98.1052	40.5857	63.4313	39.8167	63.9837
CtrOX	1.26411	10.1682	77.3758	96.7965	41.2316	51.5804	39.9107	79.9366
CtrOX	3.19353	12.2018	61.4951	95.6566	52.4978	81.6612	50.2176	64.2874
CtrOX	1.91237	15.2523	48.571	72.6879	48.022	71.8663	34.9062	66.8213
CtrOX	1.75609	16.2691	72.5117	96.1776	30.2058	40.0642	29.0512	75.3935
CtrOX	3.21876	16.2691	56.6719	96.4136	48.5836	82.6532	46.8412	58.78
CtrOX	1.65914	23.1554	70.6042	94.0762	26.4443	35.2356	24.8778	75.05
CtrOX	2.05577	18.9453	93.1839	98.6635	43.8415	46.4196	43.2556	94.4461
CtrOX	3.86517	12.203	40.2494	87.832	56.3796	123.031	49.5193	45.8254
CtrOX	2.4262	19.3214	58.1762	97.2131	57.9244	96.7923	56.3101	59.844
CtrOX	2.33483	11.1861	63.7857	95.3126	38.7746	57.9394	36.9571	66.9226
CtrOX	1.95058	27.4568	62.253	97.5963	43.5181	68.225	42.4721	63.7862
CtrOX	3.88265	16.2707	70.2503	90.0392	44.4843	57.0151	40.0533	78.0219
CtrOX	4.0629	12.203	56.0226	92.6746	38.3829	63.4943	35.5712	60.4509
CtrOX	3.2381	17.2876	87.5821	97.8531	56.9205	63.5958	55.6985	89.5036
CtrOX	1.63086	10.1692	75.9158	97.8212	38.0269	48.9995	37.1984	77.6067
CtrOX	2.10619	20.3384	63.3021	96.0476	43.1123	65.4138	41.4083	65.907
CtrOX	1.96468	24.406	84.876	97.0237	29.4022	33.6103	28.5271	87.4797
CtrOX	2.74429	16.2707	64.255	95.3002	50.7432	75.2601	48.3584	67.4237
CtrOX	1.74106	18.3045	66.2152	98.7651	46.8945	69.9469	46.3155	67.0431
CtrOX	1.23946	24.406	61.323	98.7594	25.113	40.444	24.8015	62.0933
CtrOX	3.74784	16.2707	69.051	99.0364	47.6895	68.3987	47.23	69.7229
CtrOX	1.90569	11.2481	41.2635	93.5726	34.2455	77.6579	32.0444	44.0978
CtrOX	2.29265	19.1486	45.2505	92.5192	45.9087	93.865	42.4743	48.9093
CtrOX	2.94541	14.633	43.4922	92.1198	49.3196	104.463	45.4331	47.2127
CtrOX	1.67366	26.6593	69.1083	97.8059	29.7369	42.0853	29.0844	70.6586
CtrOX	2.62108	12.2006	46.0442	92.4191	30.022	60.2597	27.7461	49.821
CtrOX	2.26089	16.2675	55.2952	94.9012	29.0228	49.8109	27.543	58.266
CtrOX	1.96568	26.4346	81.1133	99.1752	48.5187	59.3225	48.1185	81.7879
CtrOX	6.68469	17.2842	27.4667	63.6716	63.3564	146.869	40.3401	43.138
CtrOX	2.34627	11.1839	73.5207	97.6375	46.5358	61.8008	45.4364	75.2997
CtrOX	3.53943	21.351	69.3826	96.6456	38.5376	53.6805	37.2449	71.7908
CtrOX	1.91571	10.7933	54.6315	97.9802	29.8509	53.5367	29.2479	55.7577
CtrOX	1.05878	22.7463	86.3181	98.4905	28.1624	32.1338	27.7373	87.641
CtrOX	2.86828	5.08358	51.4385	95.7301	56.1521	104.503	53.7545	53.7328
CtrOX	3.14329	15.2507	55.0258	96.705	41.4217	72.7965	40.0568	56.9006
CtrOX	1.24504	12.8577	70.2879	95.2737	28.7809	39.0119	27.4207	73.7747
CtrOX	5.18155	23.3889	37.2285	66.2113	86.2849	153.458	57.1303	56.2269
CtrOX	3.82423	17.2875	56.4418	76.2491	70.1271	94.7372	53.4713	74.0228
CtrOX	4.52667	17.2875	34.8011	59.8094	68.957	118.51	41.2428	58.1867
CtrOX	2.7702	5.08455	37.1535	96.2928	30.1125	78.0442	28.9961	38.5839
CtrOX	1.79662	25.4227	69.5368	90.6729	33.9668	44.2912	30.7987	76.6897
CtrOX	3.15109	22.372	67.3444	95.3643	46.339	65.6192	44.1909	70.618
CtrOX	1.78762	16.2705	69.1522	98.7324	40.2946	57.5308	39.7838	70.0401
CtrOX	3.00917	12.2029	48.0454	96.1624	28.3769	56.796	27.2879	49.9627
CtrOX	1.40372	11.186	81.6643	97.2608	36.4533	43.4153	35.4548	83.9642
CtrOX	2.65827	19.3213	64.5987	96.1437	40.8376	60.7796	39.2628	67.1897
CtrOX	2.13133	19.3213	70.1153	93.1253	30.0907	39.9657	28.022	75.2913
CtrOX	4.31709	9.05558	63.3186	97.0882	54.3314	83.3079	52.7494	65.2177
CtrOX	3.40066	5.14284	72.5251	94.8149	56.4416	73.7882	53.515	76.4913
CtrOX	3.63551	20.3372	45.1197	96.3006	57.7146	123.182	55.5795	46.853
CtrOX	6.09352	9.15173	27.769	81.0688	66.4072	193.869	53.8355	34.2536
CtrOX	3.25389	5.0843	58.0746	96.2511	59.8473	99.1889	57.6036	60.3366
CtrOX	6.05945	18.3035	24.4184	63.1261	70.2242	181.543	44.3299	38.6819
CtrOX	4.73691	17.2866	20.1198	49.8971	92.6494	229.77	46.2294	40.3226
CtrOX	1.96639	4.06744	43.1773	95.664	29.2464	64.7985	27.9783	45.1343
CtrOX	2.27161	17.2866	36.573	91.0821	34.0913	84.9015	31.0511	40.1539
CtrOX	3.26163	15.5145	57.0327	91.9653	40.269	64.9339	37.0335	62.0155
CtrOX	5.08902	8.13487	35.8656	84.1188	69.2783	162.485	58.2761	42.6368
CtrOX	2.55473	15.48	31.0624	71.1483	57.8319	132.464	41.1464	43.6586
CtrOX	5.41018	5.35682	30.3771	80.0929	61.7022	162.685	49.419	37.9273
CtrOX	3.01367	6.25011	31.4374	78.069	41.4976	103.052	32.3968	40.2688
CtrOX	4.92994	9.33347	39.9177	88.1047	52.0828	114.955	45.8874	45.3071
CtrOX	2.44434	20.6237	81.806	99.5067	47.6287	57.9343	47.3937	82.2115
CtrOX	4.00091	10.6666	34.6363	84.104	49.088	119.196	41.285	41.1827
CtrOX	1.69956	7.11783	45.6942	93.5514	27.9992	57.3239	26.1937	48.8439
CtrOX	3.06594	11.6106	48.6713	94.2146	57.3101	110.937	53.9945	51.6601
CtrOX	2.66988	8.13523	66.7463	97.3892	51.4848	75.1212	50.1406	68.5357
CtrOX	2.07335	15.5165	86.7299	99.4197	39.5652	45.3542	39.3356	87.2361
CtrOX	2.30614	18.3043	41.7951	93.4909	39.2019	87.6902	36.6502	44.705
CtrOX	5.15258	20.3381	32.5981	67.3349	64.3767	132.977	43.348	48.4119
CtrOX	3.09368	27.4564	78.6591	98.5339	34.1469	42.7747	33.6462	79.8295
CtrOX	1.89624	23.3888	66.0048	99.265	53.0976	79.8539	52.7074	66.4935
CtrOX	5.20348	6.31398	41.7698	92.7951	51.682	114.816	47.9584	45.0129
CtrOX	1.74195	17.2953	85.4723	98.0342	33.4214	38.3334	32.7645	87.1862
CtrOX	1.58906	22.3821	87.2718	98.9785	36.7147	41.6396	36.3396	88.1724
CtrOX	2.45427	22.3321	83.6192	99.157	55.3926	65.6854	54.9256	84.3301
CtrOX	3.06124	10.1737	36.6678	63.802	63.5076	110.503	40.5191	57.4713
CtrOX	4.37614	7.12159	44.156	91.9569	40.6386	84.6317	37.37	48.0182
CtrOX	1.62514	10.1737	46.2249	91.9203	29.3074	58.2791	26.9395	50.288
CtrOX	5.80749	12.2084	21.5051	48.3885	102.573	230.8	49.6337	44.4426
CtrOX	2.78909	15.2606	68.3507	93.517	55.8878	76.4654	52.2646	73.089
CtrOX	2.5647	23.3995	90.4796	99.6317	56.6933	62.4279	56.4845	90.8141
CtrOX	4.78461	10.3471	47.0509	90.0079	63.5878	121.643	57.234	52.2742
CtrOX	3.16372	8.42262	35.4595	89.5666	37.0283	93.5292	33.165	39.5901
CtrOX	1.55849	20.3548	55.2613	98.4115	24.0312	42.7958	23.6495	56.1532
CtrOX	2.63531	17.5834	51.0108	90.7373	37.2082	66.1855	33.7617	56.2181
CtrOX	4.21321	15.2529	51.4424	80.988	53.8067	84.7103	43.577	63.5186
CtrOX	1.88929	19.3203	49.1353	82.6051	40.2301	67.634	33.2321	59.4821
CtrOX	1.43501	18.3034	63.3509	97.2856	28.2039	43.3116	27.4383	65.1185
CtrOX	3.37912	23.3877	50.3006	94.0779	52.5763	98.3341	49.4626	53.467
CtrOX	3.07903	15.2683	43.8607	92.7001	32.2822	68.2287	29.9256	47.3147
CtrOX	2.49976	7.118	37.1053	90.6592	31.6617	77.3588	28.7042	40.9284
CtrOX	2.37654	17.2866	56.9359	92.592	48.1989	78.3833	44.6283	61.4912
CtrOX	3.26266	4.06743	78.0691	97.9756	40.6714	51.042	39.8481	79.6822
CtrOX	1.86359	18.6177	54.9394	94.4787	34.7932	59.8335	32.8721	58.15
CtrOX	4.47506	14.236	54.1377	95.5517	46.3757	81.8519	44.3127	56.658
CtrOX	1.80984	23.3877	50.3142	95.7027	30.4366	57.8935	29.1286	52.5734
CtrOX	2.22567	14.236	52.1395	91.6092	28.4827	50.0442	26.0928	56.9151
CtrOX	2.55905	8.93591	45.1564	88.4155	57.0925	111.786	50.4786	51.073
CtrOX	5.05847	14.6329	40.4445	71.6258	76.0323	134.651	54.4587	56.4664
CtrOX	1.3852	25.7107	84.2293	99.033	27.7572	32.6356	27.4888	85.0517
CtrOX	1.22255	11.1852	66.2026	91.187	27.8111	38.3068	25.3601	72.6009
CtrOX	2.46093	16.2694	69.6589	98.5625	53.9339	76.3127	53.1586	70.6748
CtrOX	3.03298	9.15152	82.9989	98.6706	56.4393	67.096	55.689	84.1172
CtrOX	2.58201	8.07521	56.2429	87.5633	40.1362	62.4871	35.1446	64.2311
CtrOX	2.11012	21.3535	65.2086	97.4518	33.6311	50.2604	32.7741	66.9137
CtrOX	2.81424	19.9969	42.514	85.0802	50.4005	100.863	42.8808	49.9694
CtrOX	1.18314	20	77.8899	98.5173	28.2328	35.7096	27.8142	79.0621
CtrOX	3.8755	4.49955	81.18	99.4144	38.1971	46.7769	37.9734	81.6582
CtrOX	1.1629	14.2361	73.983	97.3916	24.1294	31.764	23.5	75.9645
CtrOX	1.85353	19.3204	83.749	99.1357	37.2231	44.0619	36.9014	84.4791
CtrOX	4.55661	8.13489	31.9153	86.8755	57.6358	156.888	50.0714	36.7368
CtrOX	1.91877	19.3204	65.1392	98.7838	33.9634	51.5056	33.5503	65.9412
CtrOX	1.4145	14.2361	77.7189	97.529	33.0811	41.5133	32.2637	79.6879
CtrOX	2.03248	17.2866	78.1674	98.5337	35.956	45.3242	35.4288	79.3306
CtrOX	2.20406	27.1619	85.982	98.415	52.1273	59.6649	51.3011	87.3667
CtrOX	2.50235	21.2439	69.9195	98.3352	38.3391	53.9203	37.7008	71.1032
CtrOX	1.77634	13.122	74.3028	99.2325	38.4886	51.4021	38.1932	74.8774
CtrOX	6.27162	11.6104	48.6109	93.4306	59.7676	114.874	55.8412	52.0289
CtrOX	1.21493	27.4546	90.2799	97.0079	26.3874	28.3539	25.5979	93.0645
CtrOX	1.67206	14.2357	67.063	98.4255	31.5999	46.3777	31.1023	68.1358
CtrOX	3.30691	14.2357	36.9332	80.9271	52.8749	115.858	42.7901	45.6376
CtrOX	4.32733	14.2357	55.3078	92.2076	58.4066	97.3738	53.8553	59.9819
CtrOX	3.15675	8.2743	39.8612	77.4576	40.0979	77.9175	31.0588	51.4619
CtrOX	2.62159	19.3197	67.9479	95.7552	40.3016	56.7948	38.5909	70.9601
CtrOX	1.5282	7.11779	82.035	97.6747	29.0569	34.5966	28.3813	83.988
CtrOX	3.83646	6.81736	69.9863	97.1281	54.2766	75.326	52.7178	72.0556
CtrOX	5.1677	9.08957	23.5275	87.2268	42.7704	158.569	37.3073	26.9728
CtrOX	2.34314	2.03379	66.5283	97.677	38.1081	55.9505	37.2229	68.1105
CtrOX	2.16476	8.13516	54.255	94.8412	33.956	59.3572	32.2043	57.2062
CtrOX	1.25571	8.13516	91.1443	98.9309	24.0939	26.1523	23.8363	92.1293
CtrOX	2.96127	9.15206	76.102	98.4396	36.8822	47.708	36.3067	77.3083
CtrOX	1.59053	26.6661	76.4016	99.0184	25.8653	33.5221	25.6114	77.159
CtrOX	2.82386	26.4393	78.2336	97.4193	51.9585	64.7006	50.6176	80.3061
CtrOX	1.41398	14.2365	64.0127	97.8252	29.467	45.0318	28.8261	65.4359
CtrOX	1.47559	8.13516	56.4049	93.5749	27.3737	45.4127	25.615	60.2778
CtrOX	2.53903	10.169	57.6947	95.9962	57.1072	95.0186	54.8207	60.1011
CtrOX	1.13037	15.2534	91.6716	99.2105	36.2283	39.2077	35.9423	92.4011
CtrOX	2.47343	14.2365	38.6508	77.8054	42.0004	84.5483	32.6786	49.6762
CtrOX	1.35616	26.4393	79.2966	99.1137	31.1397	38.9218	30.8637	80.0057
CtrOX	1.22765	22.2193	76.6981	98.7701	28.0841	36.166	27.7387	77.6532
CtrOX	1.39772	21.0002	68.9021	95.7271	34.6124	48.0877	33.1335	71.9776
CtrOX	1.4572	16.3647	67.534	97.2453	34.9164	50.2777	33.9546	69.4471
CtrOX	2.55939	26.4357	87.4031	98.1892	47.1074	52.9208	46.2544	89.015
CtrOX	1.50291	27.4524	71.9967	93.0019	31.2521	40.37	29.065	77.4142
CtrOX	1.48567	8.13406	59.0648	99.4893	32.9363	55.4783	32.7681	59.368
CtrOX	0.953921	18.3016	58.2324	97.7134	23.908	40.1174	23.3613	59.5951
CtrOX	3.02696	21.3519	63.813	95.0779	42.2243	62.9119	40.1459	67.1166
CtrOX	1.81992	21.0503	95.1059	99.6991	27.4901	28.8177	27.4074	95.3929
CtrOX	2.20532	32.5309	94.0082	98.4779	39.8648	41.7602	39.258	95.4612
CtrOX	2.99601	24.4803	74.422	97.8351	47.2434	62.1061	46.2206	76.0688
CtrOX	1.48812	22.365	70.5355	93.1472	30.6173	40.4324	28.5192	75.7248
CtrOX	2.40412	20.3318	86.1837	98.2954	34.1012	38.8936	33.52	87.6782
CtrOX	1.83238	15.2489	80.274	98.6904	28.9337	35.5716	28.5548	81.3393
CtrOX	2.63011	11.1825	79.4724	98.0618	46.8933	57.8622	45.9844	81.0431
CtrOX	3.87522	19.3152	62.9532	98.1822	53.1261	82.8557	52.1603	64.1188
CtrOX	1.09402	27.448	73.0485	98.0753	25.1266	33.7352	24.643	74.482
CtrOX	2.21271	8.56842	64.7206	97.3453	28.1275	42.3062	27.3808	66.4856
CtrOX	2.73684	6.2059	50.2607	96.0484	39.3692	75.2346	37.8134	52.3286
CtrOX	3.17229	9.05606	59.42	94.2523	53.1592	84.3214	50.1038	63.0435
CtrOX	2.46313	21.9916	61.7319	95.653	38.2858	59.3236	36.6216	64.5373
CtrOX	3.76875	17.9931	51.0893	76.743	61.9028	92.9862	47.506	66.572
CtrOX	4.05793	10.3836	56.751	89.1996	58.2572	91.567	51.9652	63.6225
CtrOX	2.09685	12.995	77.5348	98.1385	40.5215	51.2895	39.7672	79.0055
CtrOX	2.6134	5.9977	42.6538	92.6989	42.9078	93.251	39.7751	46.0132
CtrOX	3.04792	4.99979	48.9328	96.2198	50.7614	99.8156	48.8425	50.8552
CtrOX	2.20816	25.4933	78.0159	99.5661	54.4629	69.5072	54.2266	78.3558
CtrOX	2.53362	26.2472	63.1969	97.691	55.5587	85.8836	54.2758	64.6906
CtrOX	2.74368	14.9961	75.7294	98.3815	47.282	61.4249	46.5167	76.9753
CtrOX	3.64043	11.9954	45.1145	72.1314	53.9591	86.2726	38.9214	62.5449
CtrOX	7.02104	9.99617	54.3342	95.4679	53.6291	94.229	51.1986	56.9136
CtrOX	2.92803	3.99847	65.5797	95.3466	54.1888	78.7854	51.6672	68.7803
CtrOX	2.71685	15.546	35.324	89.6793	30.0565	76.3065	26.9545	39.3892
CtrOX	2.80205	8.27453	48.656	97.308	52.8213	105.638	51.3994	50.0021
CtrOX	2.48962	13.9946	43.7499	76.5215	46.6924	81.6682	35.7297	57.1733
CtrOX	3.76995	20.992	71.0341	96.6584	56.4968	76.8771	54.6089	73.4898
CtrOX	2.8291	11.9954	51.6355	95.4354	38.2013	70.6057	36.4576	54.1052
CtrOX	2.68685	14.9943	55.3079	94.8753	53.0677	91.0324	50.3481	58.2954
CtrOX	1.3483	27.9893	64.8936	91.9277	27.0388	38.3029	24.8561	70.592
CtrOX	4.65799	8.99655	38.1352	86.3668	39.7833	90.0993	34.3596	44.155
CtrOX	4.0036	26.4642	69.7652	99.375	54.2548	77.2816	53.9157	70.204
CtrOX	3.20018	11.9954	36.9757	94.6447	33.1569	84.87	31.3812	39.0679
CtrOX	3.6846	19.9923	60.5137	97.055	57.3149	91.9246	55.627	62.3499
CtrOX	4.76737	13.9946	42.3373	91.4991	54.8698	118.584	50.2054	46.2708
CtrOX	2.8137	20.4764	63.9618	91.9266	50.4072	72.4458	46.3376	69.5792
CtrOX	1.96939	9.72606	54.3035	94.4974	49.6321	86.3683	46.901	57.4656
CtrOX	3.47943	14.5346	51.7971	94.1513	42.6004	77.4345	40.1088	55.0147
CtrOX	2.75739	10.1678	38.325	85.7226	38.2892	85.6425	32.8225	44.7082
CtrOX	2.68046	14.2349	48.3726	92.7936	37.2925	71.5385	34.605	52.1293
CtrOX	2.35928	14.2349	58.591	97.0162	54.3592	90.009	52.7372	60.393
CtrOX	3.48621	22.3692	41.4622	66.4853	60.0677	96.3195	39.9362	62.3629
CtrOX	3.45614	20.4834	68.2921	97.0954	58.1586	82.688	56.4693	70.335
CtrOX	2.44615	22.3692	52.0095	96.7598	41.0125	76.3008	39.6837	53.7511
CtrOX	2.70004	15.2517	61.955	86.2954	36.7616	51.2042	31.7236	71.7941
CtrOX	2.19335	13.2181	68.6715	98.2492	50.8612	72.7678	49.9707	69.8952
CtrOX	3.59096	26.0866	50.4689	80.3865	48.0517	76.5364	38.6271	62.7829
CtrOX	3.8455	19.9945	46.8641	72.1573	76.61	117.958	55.2797	64.9471
CtrOX	2.04002	10.1678	63.2635	92.8205	44.4301	65.188	41.2402	68.1568
CtrOX	2.89513	19.3188	39.2266	76.5392	50.9409	99.3963	38.9898	51.2503
CtrOX	2.14319	10.1678	45.4385	85.5147	39.7226	74.7574	33.9686	53.1353
CtrOX	4.9005	4.28498	43.7934	95.2144	51.8642	112.762	49.3822	45.9946
CtrOX	4.01171	20.6152	29.4154	60.4513	75.8634	155.906	45.8604	48.6596
CtrOX	1.52435	7.36655	45.7421	93.5052	27.7766	56.7803	25.9725	48.9193
CtrOX	3.23496	14.6327	35.7511	78.328	43.7476	95.8479	34.2666	45.6428
CtrOX	4.36652	3.2722	37.1165	82.9724	35.3329	78.9852	29.3165	44.7335
CtrOX	2.99026	2.79059	42.53	86.8164	40.0516	81.7572	34.7714	48.9884
CtrOX	3.02858	6.10149	46.3279	89.1866	34.8293	67.0505	31.0631	51.9449
CtrOX	3.83888	7.1184	31.6555	76.7171	39.5693	95.8964	30.3564	41.2626
CtrOX	2.10325	19.3214	57.9667	84.5083	45.7606	66.7134	38.6715	68.5929
CtrOX	1.81034	28.4736	71.7489	99.7129	34.4824	47.9219	34.3834	71.9555
CtrOX	3.58976	13.2199	54.6256	91.0466	47.0694	78.4524	42.8551	59.9974
CtrOX	3.01805	20.3383	66.811	98.4217	47.0717	69.343	46.3288	67.8824
CtrOX	4.60234	8.13531	56.8313	91.9573	58.8821	95.2757	54.1464	61.8018
CtrOX	1.9305	23.389	66.1491	93.2428	26.5552	37.4318	24.7608	70.9429
CtrOX	4.09221	12.203	24.987	75.9922	43.1255	131.156	32.772	32.881
CtrOX	1.86828	25.4229	51.4344	73.3715	49.6636	70.8454	36.4389	70.1013
CtrOX	3.36503	24.2262	62.5008	80.5982	67.6633	87.2556	54.5354	77.5462
CtrOX	1.35282	23.389	68.0133	94.6261	29.053	40.421	27.4917	71.8759
CtrOX	2.76058	5.08457	73.9467	99.7054	49.3916	66.5968	49.2461	74.1652
CtrOX	2.32494	20.3383	58.0042	95.6342	39.7083	65.4689	37.9747	60.6521
CtrOX	2.26826	17.2875	54.7513	96.7399	31.4028	55.4856	30.3791	56.5964
CtrOX	1.91328	4.06766	52.0617	94.2676	38.7868	70.2309	36.5634	55.2276
CtrOX	2.90639	3.46089	64.2672	99.0782	51.4733	79.3544	50.9988	64.8651
CtrOX	1.33509	18.3045	36.4724	97.7213	25.5886	68.5602	25.0055	37.3228
CtrOX	4.34322	14.1802	50.5633	66.2008	56.3371	73.7602	37.2956	76.3787
CtrOX	1.75267	8.57178	45.8611	87.5946	31.6983	60.5436	27.766	52.3561
CtrOX	2.59297	13.8467	53.2212	90.4397	44.0184	74.8012	39.8101	58.8471
CtrOX	1.9347	3.63669	43.5034	90.5835	36.2584	75.4978	32.8441	48.0258
CtrOX	1.74906	17.4234	69.8192	98.8585	41.2279	58.3755	40.7573	70.6254
CtrOX	1.71562	19.3243	55.7297	96.8797	24.2041	42.0761	23.4489	57.5246
CtrOX	2.42515	22.3268	62.8608	98.1611	28.6978	44.8134	28.17	64.0384
CtrOX	3.23471	9.15359	59.488	94.97	28.0095	44.7159	26.6006	62.6388
CtrOX	2.65781	26.4437	48.0472	94.9924	59.9544	118.534	56.9521	50.5801
CtrOX	2.32957	19.3243	50.4876	96.8417	40.6887	78.046	39.4036	52.1342
CtrOX	1.6872	12.2048	39.7497	75.533	39.4047	74.8775	29.7635	52.6256
CtrOX	3.18859	12.2048	62.2357	97.8694	58.6527	92.2349	57.4031	63.5906
CtrOX	1.50058	5.08533	70.1344	95.6496	25.0671	34.1867	23.9766	73.3243
CtrOX	2.65146	5.08533	44.9834	93.2734	27.3166	56.6412	25.4791	48.2274
CtrOX	2.08335	18.3072	45.8055	94.8333	30.457	63.0566	28.8834	48.3011
CtrOX	2.86504	7.11946	42.4183	81.8826	48.0088	92.6744	39.3109	51.8038
CtrOX	1.73643	24.4096	68.0607	98.921	39.4567	57.3473	39.031	68.803
CtrOX	2.13519	27.4608	68.3704	90.8339	57.5226	76.4221	52.2501	75.2696
CtrOX	1.65706	22.3755	75.8596	97.8768	35.2045	45.4221	34.4571	77.5052
CtrOX	4.14186	4.13746	59.2506	98.0187	45.5188	75.3021	44.6169	60.4483
CtrOX	5.29599	17.8941	49.5273	91.4005	57.8125	106.691	52.8409	54.1871
CtrOX	2.08773	16.0663	52.5898	88.0385	28.9347	48.4385	25.4737	59.735
CtrOX	7.0893	10.9062	41.1994	89.9355	55.8757	121.973	50.252	45.81
CtrOX	1.91304	14.2353	60.4441	83.3974	34.5658	47.6919	28.827	72.4773
CtrOX	2.45716	14.2353	67.4955	95.0284	42.525	59.8718	40.4108	71.0267
CtrOX	3.21753	7.11763	81.3438	98.0419	47.6041	57.3762	46.672	82.9684
CtrOX	3.46311	8.13444	40.7138	79.0674	48.143	93.4951	38.0654	51.4925
CtrOX	3.19669	3.05041	46.6569	94.167	26.521	53.527	24.974	49.547
CtrOX	1.19589	4.06722	67.8945	96.6171	26.8234	38.1709	25.916	70.2717
CtrOX	2.55091	9.12915	43.1951	94.3492	37.7238	82.3985	35.5922	45.7822
CtrOX	1.56135	14.2353	64.4811	91.618	43.3272	61.5615	39.6956	70.3804
CtrOX	2.82879	9.15124	64.8868	98.8913	40.0583	61.0512	39.6141	65.6143
CtrOX	3.04613	13.2185	56.2363	88.8242	56.512	89.2597	50.1964	63.3119
CtrOX	1.63543	22.3697	50.3265	72.4273	42.261	60.8199	30.6085	69.4855
CtrOX	3.40429	5.08402	53.1032	95.4278	57.1934	102.778	54.5785	55.6474
CtrOX	4.20954	13.2185	35.259	88.7972	49.6919	125.145	44.125	39.7073
CtrOX	2.14112	26.4369	70.7822	92.1417	43.8136	57.0349	40.3706	76.8188
CtrOX	3.87841	21.3529	66.073	99.2832	51.2449	77.0021	50.8776	66.55
CtrOX	3.59566	16.2689	49.1217	86.2146	53.0653	93.1361	45.75	56.9761
CtrOX	1.11071	4.06722	75.8402	98.9555	35.0317	45.7091	34.6658	76.6407
CtrOX	1.4248	19.3193	63.1604	88.4836	29.467	41.2813	26.0735	71.3809
CtrOX	3.45591	14.2353	45.3245	79.9422	51.8636	91.4756	41.4609	56.6966
CtrOX	2.22477	12.556	86.1011	99.1836	26.7743	30.8425	26.5557	86.8098
CtrOX	3.34309	30.8537	48.7397	88.3284	56.9748	103.253	50.3249	55.18
CtrOX	3.98364	17.2846	53.4716	84.7952	52.3757	83.0572	44.412	63.0598
CtrOX	2.32582	26.4353	66.4207	98.0137	48.2874	71.2553	47.3282	67.7668
CtrOX	2.29059	10.1674	47.5953	95.7549	40.6976	81.8776	38.9699	49.7054
CtrOX	1.55183	5.08371	51.0678	95.1308	31.605	58.875	30.0661	53.6816
CtrOX	2.3942	20.3349	48.6145	95.16	41.8975	82.0119	39.8697	51.0871
CtrOX	3.16715	19.3181	35.8949	73.4922	50.3781	103.146	37.024	48.8417
CtrOX	2.95277	7.1172	42.9334	72.0197	53.2508	89.3268	38.3511	59.6135
CtrOX	3.05103	17.2846	44.2324	87.1254	32.8821	64.7686	28.6487	50.7686
CtrOX	1.59487	23.3851	75.5773	99.2405	34.5989	45.4317	34.3361	76.1557
CtrOX	2.62783	22.3683	50.3236	95.8654	42.8582	81.644	41.0862	52.494
CtrOX	1.76352	31.519	62.2901	94.7334	39.0284	59.356	36.9729	65.7531
CtrOX	2.72747	18.543	63.1306	98.9951	50.1575	78.6519	49.6534	63.7715
CtrOX	3.78168	1.01674	54.1793	97.8035	30.4533	54.9736	29.7844	55.3961
CtrOX	3.55164	12.2009	26.9522	65.1717	72.9382	176.368	47.5351	41.3556
CtrOX	2.27411	5.08371	50.8705	95.1043	36.0612	67.4179	34.2958	53.4892
CtrOX	2.71103	12.2009	60.9317	94.9778	52.7279	82.1901	50.0798	64.1536
CtrOX	3.76012	12.2009	42.2929	68.051	77.3301	124.427	52.6239	62.1489
CtrOX	3.73088	17.3025	58.0474	97.4182	52.556	88.2023	51.1991	59.5858
CtrOX	2.77414	12.3045	37.1673	90.4333	55.0063	133.838	49.744	41.0992
CtrOX	2.71075	22.1021	46.3883	85.1926	43.089	79.1335	36.7087	54.451
DD	2.82838	13.2179	56.0492	94.4571	36.887	62.164	34.8424	59.3382
DD	2.82991	21.3519	67.9675	97.2858	47.0711	67.3755	45.7935	69.8637
DD	5.73822	9.15083	44.3727	79.8147	61.6697	110.927	49.2215	55.5946
DD	3.03381	19.3184	39.5507	68.0795	47.0268	80.9482	32.0156	58.0949
DD	2.96739	9.99683	49.1043	94.8145	51.0863	98.6414	48.4372	51.7899
DD	3.37536	21.3519	61.9045	98.2518	51.2749	81.381	50.3785	63.006
DD	3.11039	19.9905	56.5243	94.734	46.6724	78.2224	44.2147	59.6663
DD	3.07085	10.1676	33.1649	80.2223	35.8469	86.7098	28.7572	41.3412
DD	4.68705	11.1843	44.6855	94.4279	27.8591	58.8709	26.3067	47.3223
DD	2.78414	16.2681	60.9004	89.3457	47.2236	69.2807	42.1923	68.1627
DD	3.57329	10.2384	24.248	62.5526	66.8493	172.451	41.816	38.7642
DD	2.7003	15.2514	38.2984	90.372	35.7917	84.457	32.3457	42.3786
DD	4.77071	11.4231	35.697	71.7805	76.0098	152.843	54.5602	49.7307
DD	1.83035	14.2346	68.4907	91.9627	31.35	42.0937	28.8303	74.4766
DD	6.04957	23.3854	58.9856	96.7728	53.1883	87.2617	51.4718	60.9526
DD	4.36605	8.13407	31.2013	66.3904	61.6713	131.225	40.9439	46.9968
DD	5.57679	5.08379	37.0324	92.6547	27.0185	67.6002	25.0339	39.9681
DD	2.76766	8.13407	48.5388	94.2405	42.1451	81.8268	39.7178	51.5053
DD	2.60069	10.1676	35.9623	90.5921	28.9875	73.0218	26.2604	39.697
DD	1.89149	14.2346	67.8912	96.677	31.6754	45.1057	30.6228	70.2248
DD	1.88277	5.08379	47.9902	93.8163	29.6764	58.0146	27.8413	51.1534
DD	3.07003	10.1676	53.9044	89.8658	51.0235	85.0631	45.8527	59.9832
DD	2.09514	5.4538	49.4946	98.0787	40.1294	79.5206	39.3584	50.4641
DD	3.26669	8.13407	53.5022	93.5669	58.6009	102.484	54.8311	57.1807
DD	2.15095	7.11731	44.7028	88.6201	28.6014	56.7003	25.3466	50.4431
DD	4.19879	14.2346	48.8292	92.7686	47.6396	90.5086	44.1946	52.6355
DD	2.19363	26.4357	60.1516	97.9081	58.2685	94.8431	57.0496	61.4368
DD	3.77053	15.2514	40.9421	91.7409	41.5084	93.0098	38.0801	44.6279
DD	1.51981	23.9947	84.5803	98.7845	39.4294	46.0511	38.9501	85.621
DD	3.6506	12.6916	35.8976	79.2411	58.1686	128.403	46.0935	45.3018
DD	2.80011	14.2346	52.6342	89.5153	51.3727	87.3698	45.9864	58.7991
DD	2.66117	17.2849	49.405	94.0242	45.1784	85.9804	42.4786	52.545
DD	3.42603	9.15083	41.0348	84.21	64.6727	132.719	54.4609	48.7291
DD	3.31618	25.419	61.4787	94.9959	59.9667	92.6595	56.9659	64.7172
DD	4.90312	15.2514	51.889	86.3629	41.4776	69.0344	35.8213	60.0825
DD	2.32844	13.2179	50.6533	93.6022	34.4904	63.7348	32.2838	54.1155
DD	3.57706	21.3519	40.6193	70.8199	67.9892	118.539	48.1499	57.3558
DD	4.19824	11.576	31.8646	85.2392	52.2481	139.766	44.5359	37.3826
DD	3.12522	18.9426	52.8514	88.4361	57.4261	96.091	50.7855	59.7623
DD	3.22656	14.9989	86.9163	99.7468	44.6592	51.2517	44.5461	87.137
DD	1.77508	8.56983	74.1928	98.0359	33.6559	44.4718	32.9949	75.6793
DD	5.02111	3.39554	63.4778	98.4811	57.5271	89.2491	56.6533	64.4568
DD	1.62695	22.285	38.4939	93.1238	27.3327	66.1227	25.4532	41.3363
DD	2.9662	19.4047	70.8042	97.7066	51.4854	71.0474	50.3046	72.4662
DD	1.89521	7.34582	54.2537	96.9065	23.7697	42.4568	23.0344	55.9857
DD	5.45523	10.1662	32.1895	81.7674	40.5915	103.11	33.1906	39.3671
DD	2.26469	13.2003	70.7012	95.8828	33.2274	45.0621	31.8594	73.737
DD	2.69765	8.13292	62.5279	97.5078	41.1781	64.2143	40.1519	64.1261
DD	3.41219	18.2991	41.3315	77.0913	48.532	90.5215	37.4139	53.6137
DD	5.63668	17.2825	38.5108	67.1084	69.5737	121.238	46.6898	57.386
DD	3.08419	17.2825	50.2609	82.7925	52.4286	86.3632	43.4069	60.7071
DD	1.8707	26.432	71.5901	96.419	38.7026	52.1254	37.3166	74.249
DD	3.36559	11.3772	62.345	90.3909	57.9355	83.9978	52.3684	68.9726
DD	4.61061	11.1828	59.5691	96.949	54.6651	88.9677	52.9973	61.4437
DD	2.81815	17.2825	39.2457	86.0295	48.3163	105.913	41.5662	45.6189
DD	3.44898	18.2991	59.5708	95.0152	59.648	95.1383	56.6746	62.696
DD	3.43883	7.11631	48.8973	86.7031	50.4207	89.4043	43.7163	56.3963
DD	2.78821	22.3655	47.9763	66.2027	68.5334	94.5695	45.371	72.4688
DD	2.2187	9.14954	40.3157	88.483	34.0833	74.8044	30.1579	45.5632
DD	2.97262	17.2825	59.3428	97.5722	50.54	83.0985	49.313	60.8194
DD	6.40109	9.14954	44.2572	87.2583	59.8317	117.965	52.2081	50.7198
DD	1.21365	14.2326	64.4199	95.5957	27.532	40.856	26.3194	67.3878
DD	5.12402	10.1662	50.38	90.16	39.932	71.4622	36.0027	55.8785
DD	1.65781	29.0313	86.8174	97.41	34.4428	38.6453	33.5508	89.1257
DD	4.15321	10.3429	48.1215	93.2975	34.1725	66.2535	31.8821	51.5785
DD	3.01628	19.3157	57.5486	83.84	61.9893	90.3094	51.9718	68.641
DD	3.05423	13.216	58.1268	86.0575	58.6097	86.7723	50.438	67.5442
DD	4.07976	11.1828	68.9035	97.9301	55.043	78.2307	53.9037	70.3598
DD	4.76216	10.1662	29.3991	73.6496	62.634	156.908	46.1297	39.9176
DD	5.05749	16.2658	41.6281	90.813	34.3175	74.8646	31.1647	45.8394
DD	1.71579	5.10393	44.5014	92.1183	41.4559	85.8141	38.1885	48.309
DD	2.00004	28.4652	89.4106	98.1058	35.6871	39.1576	35.0111	91.1369
DD	2.72344	9.47191	40.4141	91.1658	39.276	88.5986	35.8063	44.3303
DD	2.92077	10.5215	61.4612	94.0365	36.8014	56.3066	34.6067	65.3589
DD	2.81928	15.2892	49.5803	83.4026	60.7994	102.275	50.7083	59.4469
DD	3.11339	19.4097	54.3607	92.344	46.4186	78.8526	42.8648	58.8676
DD	3.00291	13.0405	44.1273	95.4497	37.3946	80.8865	35.693	46.231
DD	2.37337	17.5552	40.8511	89.2949	39.0768	85.4165	34.8936	45.7485
DD	2.8859	14.5857	49.3513	95.0144	36.9581	71.1543	35.1155	51.9408
DD	2.42655	12.2005	57.9384	94.8614	47.7411	78.1656	45.2879	61.0769
DD	4.2818	16.5918	53.9275	95.5804	53.3024	94.4725	50.9467	56.4211
DD	4.57646	3.91228	37.6912	95.7918	28.9762	73.6428	27.7568	39.347
DD	3.21053	11.1838	60.0633	86.4418	50.0236	71.9928	43.2413	69.4842
DD	2.52935	13.2172	40.1945	85.9472	35.078	75.0066	30.1485	46.7665
DD	1.31588	21.3509	79.7419	97.8299	23.9157	29.3405	23.3967	81.5108
DD	3.14075	10.1671	39.2389	87.2993	40.1808	89.395	35.0776	44.9475
DD	1.83256	23.3843	39.1658	94.9441	32.5679	78.9497	30.9213	41.2514
DD	2.29638	22.3676	59.5344	93.597	42.1272	66.2302	39.4298	63.6072
DD	5.46561	13.2172	39.9392	90.288	50.6614	114.527	45.7412	44.2353
DD	3.25428	18.3007	46.8411	78.3233	54.419	90.9942	42.6227	59.8049
DD	2.18932	26.4344	60.7733	97.217	54.2335	86.7554	52.7241	62.513
DD	2.5693	10.1671	43.3778	83.6258	40.5541	78.1822	33.9137	51.8713
DD	6.05603	12.2005	57.8844	92.1838	61.9687	98.6882	57.1251	62.7924
DD	2.7254	11.4866	48.5147	86.1591	46.3317	82.2821	39.9189	56.3083
DD	4.55197	11.4866	37.3595	93.8839	30.2779	76.0879	28.4261	39.7934
DD	3.05063	7.11695	46.8522	79.2382	48.7619	82.4681	38.6381	59.1283
DD	2.9619	11.1838	37.7746	77.8181	39.2422	80.8414	30.5375	48.5422
DD	2.9564	12.2005	46.6063	87.0418	43.4702	81.1849	37.8372	53.5447
DD	2.2651	15.5969	44.6478	74.9647	56.245	94.4367	42.164	59.5585
DD	2.82246	17.284	64.0829	93.7079	60.7273	88.801	56.9063	68.3858
DD	2.72347	3.05012	55.6833	90.8591	31.6443	51.6344	28.7518	61.2854
DD	1.90844	25.1951	83.4589	98.3527	33.7411	39.7624	33.1852	84.8568
DD	4.39877	18.3007	33.4951	53.6666	73.6984	118.081	39.5514	62.4132
DD	2.28472	26.4344	54.9096	93.0863	45.7169	77.5022	42.5561	58.9878
DD	2.24624	14.2339	79.11	99.075	40.0881	50.2051	39.7173	79.8486
DD	5.41851	3.52867	50.5242	92.9138	61.7433	113.546	57.368	54.3775
DD	1.80092	25.0854	64.2547	98.7016	44.711	68.6805	44.1305	65.1
DD	3.18356	19.3174	50.3013	93.5952	53.7323	99.9793	50.2909	53.7435
DD	3.80976	16.2673	54.2459	95.0336	58.9802	103.328	56.051	57.0808
DD	2.46418	10.1671	40.2923	84.3415	35.3831	74.0653	29.8427	47.7728
DD	2.92601	12.2005	28.9135	71.2813	50.1102	123.538	35.7192	40.5625
DD	4.55394	11.1838	41.933	81.4327	45.9847	89.3011	37.4466	51.494
DD	3.27242	16.9778	62.8195	93.3621	46.319	68.839	43.2444	67.2859
DD	3.00964	14.4802	61.4726	90.0262	46.8941	68.6761	42.217	68.283
DD	2.36025	19.9959	37.9887	67.8832	49.6468	88.7155	33.7019	55.9618
DD	3.34974	14.7338	48.7835	86.5651	47.4067	84.122	41.0377	56.3547
DD	2.53626	20.6219	50.8943	95.4991	46.4529	87.1651	44.3621	53.293
DD	2.62438	12.7634	38.1957	94.7081	37.328	92.5567	35.3527	40.3299
DD	1.31014	12.69	54.7256	97.372	27.5422	49.0053	26.8184	56.2026
DD	4.37477	21.1706	55.9505	88.8991	54.1584	86.0516	48.1463	62.9371
DD	2.30153	8.23302	56.5438	98.4187	37.5842	65.4181	36.9899	57.4522
DD	2.37155	25.1113	46.9552	96.9294	39.7881	82.1344	38.5664	48.4427
DD	2.83522	15.0036	65.638	93.4338	56.8454	80.9179	53.1128	70.2508
DD	3.53802	9.3734	41.2662	87.1103	64.9682	137.144	56.5941	47.3723
DD	1.42999	29.0252	69.2526	98.8923	27.4694	39.2261	27.1651	70.0283
DD	3.81542	13.7125	48.0314	87.4886	51.3682	93.5666	44.9413	54.9002
DD	2.60726	7.11749	26.873	84.2149	33.8186	105.981	28.4803	31.91
DD	4.48201	31.5203	71.807	99.0315	57.6248	79.4723	57.0667	72.5093
DD	2.73937	17.2853	46.1169	80.9219	36.496	64.0399	29.5332	56.9894
DD	3.66085	19.3189	52.8094	96.2637	49.2688	89.8097	47.428	54.8591
DD	2.73784	15.2518	39.0904	82.3998	50.1335	105.678	41.3099	47.44
DD	1.87227	18.3021	40.7829	89.497	40.7095	89.336	36.4338	45.569
DD	2.41697	22.3692	42.7075	92.163	39.7161	85.7075	36.6035	46.3391
DD	3.68823	17.2853	44.4555	79.11	42.5889	75.7882	33.6921	56.1946
DD	5.05367	18.3021	42.8891	91.7766	42.3082	90.5335	38.829	46.7321
DD	2.10557	10.6648	57.4984	97.9063	45.2193	76.9979	44.2725	58.728
DD	3.36945	26.4364	52.8924	94.3497	32.4659	57.9129	30.6315	56.0599
DD	1.93253	21.0811	74.8523	97.3863	33.7447	43.9034	32.8627	76.8613
DD	4.47103	6.1007	46.386	93.4585	42.0925	84.808	39.339	49.6327
DD	3.73268	10.1678	39.8207	86.3396	55.0629	119.388	47.5411	46.1211
DD	3.38109	22.7547	71.5558	92.7027	38.9419	50.4504	36.1002	77.1885
DD	1.16663	6.1007	41.3977	96.7486	28.9731	67.7117	28.031	42.7889
DD	2.31302	7.11749	38.1954	81.9035	35.071	75.2037	28.7244	46.6347
DD	2.32003	18.3021	85.7869	98.7784	51.7956	59.6394	51.1628	86.8479
DD	1.23206	19.3189	47.2715	97.494	27.4262	56.5645	26.7389	48.4866
DD	2.33745	23.386	54.7084	86.1585	50.5768	79.6517	43.5762	63.4974
DD	4.26677	5.08392	52.2099	93.9721	60.1	108.173	56.4772	55.559
DD	4.04879	14.235	30.0164	52.3004	81.8061	142.539	42.7849	57.3922
DD	3.11881	13.2182	66.6365	98.0653	49.8611	73.3778	48.8964	67.9512
DD	2.33379	17.2853	76.7445	93.6733	61.7749	75.4015	57.8666	81.9279
DD	1.88098	9.99856	82.8397	96.6807	34.0805	39.7747	32.9492	85.6838
DD	1.26722	4.06713	34.6957	94.6884	25.6092	69.8902	24.2489	36.642
DD	3.74983	3.05035	33.0401	89.3338	28.3116	76.5491	25.2919	36.9849
DD	1.9169	7.11749	75.4285	98.2811	31.2936	40.7747	30.7557	76.7477
DD	3.1515	27.4532	57.7277	93.8974	49.9868	81.3063	46.9363	61.4796
DD	3.71082	13.2182	40.9783	82.0006	65.4	130.87	53.6284	49.9732
DD	2.4163	17.2853	44.5855	84.5994	41.4958	78.7368	35.1052	52.7019
DD	1.42161	6.1007	55.33	98.7538	39.1913	69.9492	38.7029	56.0282
DD	2.31293	14.235	59.7075	88.8534	37.803	56.2563	33.5892	67.1978
DD	3.33378	11.1846	53.3586	91.385	47.2765	80.9686	43.2037	58.3888
DD	6.15229	19.6136	51.6514	92.438	53.8901	96.4445	49.8149	55.8768
DD	1.89978	25.4196	44.3394	98.0025	31.8952	70.4973	31.2581	45.2432
DD	1.71256	15.2518	52.9746	89.0148	38.9423	65.436	34.6644	59.5121
DD	2.06571	15.7875	41.6081	94.4463	31.0827	70.5548	29.3565	44.0548
DD	3.98416	9.99826	64.9348	90.8008	60.3048	84.3265	54.7572	71.5135
DD	2.14393	23.7459	79.6659	97.2869	38.2442	46.7033	37.2066	81.8876
DD	2.80165	4.18581	51.9209	89.1353	50.1257	86.0535	44.6797	58.2495
DD	4.04066	17.6458	63.5778	96.3068	29.4796	44.6554	28.3909	66.0159
DD	1.54505	18.3028	49.1767	95.0706	25.257	48.8279	24.012	51.7265
DD	4.738	14.0372	57.0106	92.5228	59.5957	96.7181	55.1396	61.6179
DD	4.97049	23.3869	52.9904	87.8062	46.3823	76.8565	40.7266	60.3493
DD	3.06138	14.2355	50.7741	77.1633	52.3069	79.4928	40.3617	65.8009
DD	2.41998	19.3196	59.8829	97.5858	49.0918	80.0005	47.9067	61.3644
DD	2.69282	21.3532	61.827	98.2733	45.4926	72.31	44.7071	62.9133
DD	2.56547	5.0841	61.1845	97.3343	42.5768	67.7325	41.4418	62.8601
DD	2.86156	11.185	46.3785	79.7875	49.3917	84.9712	39.4084	58.1276
DD	1.95563	23.3869	54.6525	96.7751	29.3379	51.9496	28.3918	56.4738
DD	2.69637	9.15138	48.8242	88.2215	32.6136	58.9302	28.7722	55.3428
DD	2.41949	13.2187	42.0328	84.5175	32.9565	66.2673	27.854	49.7326
DD	2.44779	6.10092	73.2991	96.9416	51.8509	68.5754	50.2651	75.6116
DD	3.7648	17.2859	56.5395	90.5715	55.2312	88.4756	50.0237	62.4253
DD	1.52529	7.92285	75.2879	97.3264	37.6141	48.6247	36.6085	77.3561
DD	2.69046	20.373	49.4644	90.4856	42.1871	77.1732	38.1732	54.6655
DD	2.63607	10.7674	53.0315	97.5538	36.2738	66.7272	35.3865	54.3613
DD	1.76174	14.2355	55.1106	97.82	27.5679	48.9323	26.9669	56.3388
DD	4.22213	16.2691	60.8388	96.8901	58.5107	93.1825	56.6911	62.7915
DD	2.60045	8.07517	38.4799	78.5854	36.3517	74.239	28.5671	48.9658
DD	8.72272	21.3532	38.7105	60.1264	79.5185	123.511	47.8116	64.382
DD	3.13293	17.2859	51.4099	87.2672	57.8521	98.2025	50.4859	58.911
DD	3.64657	13.2187	35.6559	85.9298	43.7426	105.419	37.588	41.4942
DD	4.66944	19.3196	52.7343	90.0023	58.362	99.6072	52.5272	58.5922
DD	2.04995	10.3824	49.447	92.3365	38.5554	71.9978	35.6008	53.5509
DD	3.3298	8.13456	34.3871	78.762	40.3258	92.3642	31.7614	43.6595
DD	1.90473	18.3028	65.4344	94.8841	41.9372	60.8116	39.7917	68.9625
DD	2.20651	13.6831	41.9655	87.6974	37.1895	77.7167	32.6142	47.8527
DD	2.98037	11.1106	51.2935	88.6264	56.0846	96.9046	49.7057	57.8761
DD	5.24773	20.3761	34.3639	59.0547	95.8363	164.695	56.5958	58.19
DD	5.11655	15.8481	31.9142	65.4712	61.8184	126.819	40.4732	48.7454
DD	4.24937	11.3201	37.1964	96.108	39.2173	101.33	37.691	38.7027
DD	2.08694	17.645	48.6	96.1761	40.5549	80.2555	39.0041	50.5323
DD	2.58915	11.7633	49.647	88.0716	43.6024	77.3488	38.4013	56.3712
DD	1.82541	27.2723	88.2331	97.5619	32.4777	35.9116	31.6859	90.438
DD	3.00797	27.4521	48.3018	94.8082	42.5815	83.5802	40.3707	50.9469
DD	3.47975	8.13394	64.071	97.0701	44.7176	67.749	43.4074	66.0048
DD	2.34502	15.2511	49.9935	95.3428	34.9304	66.616	33.3036	52.4355
DD	2.37792	21.3516	47.1415	97.3391	38.018	78.5007	37.0064	48.4302
DD	3.76839	15.2511	61.0938	93.7845	55.2262	84.7771	51.7936	65.1428
DD	1.52698	20.6197	71.095	96.1338	30.3121	40.9877	29.1402	73.9542
DD	2.34966	23.3851	57.2506	98.5513	47.6848	82.0848	46.994	58.0922
DD	1.48354	9.2302	53.6218	93.5962	35.3904	61.7736	33.1241	57.2906
DD	2.42553	17.2846	51.6829	90.1864	57.0216	99.5025	51.4258	57.3067
DD	5.32881	4.06697	45.845	95.6587	53.2998	111.214	50.9859	47.9256
DD	2.81545	8.13394	47.2234	91.2212	38.8697	75.0845	35.4574	51.768
DD	2.49612	8.13394	41.1437	94.3725	26.3734	60.4934	24.8892	43.5971
DD	1.83996	25.4186	50.0317	93.7088	37.1491	69.5798	34.812	53.3906
DD	1.90547	16.2679	48.2693	74.8362	42.4551	65.8219	31.7718	64.4999
DD	2.89678	17.2846	36.0506	61.9513	63.3234	108.818	39.2297	58.1918
DD	3.39443	11.1842	54.2496	83.9433	47.7068	73.8194	40.0467	64.6264
DD	3.0571	12.2009	34.4456	74.2636	42.4792	91.5838	31.5466	46.3829
DD	3.26871	6.10046	47.7164	97.7773	50.4896	103.46	49.3674	48.8011
DD	2.01645	3.05023	55.0979	96.2226	39.8249	69.55	38.3206	57.2609
DD	2.35631	11.1842	50.9022	95.5079	37.8987	71.1093	36.1962	53.2964
DD	2.31904	16.5894	53.0488	88.8723	37.5601	62.9242	33.3805	59.691
DD	5.72804	19.1416	31.8688	85.9801	36.5288	98.5527	31.4075	37.0653
DD	1.75518	14.2344	77.3492	99.069	25.3999	32.5323	25.1635	78.076
DD	2.31916	17.2846	73.3846	97.4878	36.3534	48.2937	35.4401	75.2756
DD	3.49881	18.3014	43.979	94.4864	59.5016	127.836	56.2209	46.5453
DD	2.12836	22.3683	46.9219	88.2196	43.7306	82.2196	38.579	53.1876
DD	5.87035	13.2177	40.8437	82.4041	66.0301	133.219	54.4115	49.5651
DD	1.57727	27.4521	62.9748	95.0111	34.7063	52.362	32.9749	66.2815
DD	1.36843	18.6181	43.2047	86.5279	30.4114	60.9062	26.3143	49.9315
DD	2.58079	21.0473	53.0838	97.3791	34.1961	62.7307	33.2999	54.5125
DD	2.9264	9.64143	47.8705	89.9577	41.0428	77.1272	36.9212	53.2144
DD	2.92881	21.8161	66.7564	91.3446	47.5821	65.1079	43.4637	73.0819
DD	1.40951	7.89405	52.3339	96.9397	33.1116	61.3336	32.0983	53.9861
DD	2.48521	23.6822	49.3732	96.6397	36.8834	72.1932	35.644	51.0899
DD	2.32054	7.89405	48.4882	93.8025	44.1003	85.314	41.3672	51.6918
DD	2.14143	22.2838	62.4237	98.4859	49.7328	78.4634	48.9798	63.3834
DD	2.45871	19.3476	53.2397	92.8315	39.4509	68.7887	36.6229	57.3509
DD	2.75899	5.0846	67.6721	96.6519	39.6325	56.6047	38.3055	70.0163
DD	4.33367	18.6102	46.6871	88.9594	46.9233	89.4094	41.7426	52.4814
DD	2.67653	30.5076	71.2668	97.8637	46.8494	64.3337	45.8486	72.8224
DD	4.39471	27.4568	61.6594	93.8508	59.7027	90.8725	56.0314	65.6994
DD	3.03531	15.2538	49.8666	96.1578	31.7796	61.2805	30.5585	51.8592
DD	1.55823	21.3553	83.3567	97.6061	46.9403	54.9645	45.8166	85.4011
DD	2.91061	26.4399	60.5637	98.5035	55.2219	89.8154	54.3956	61.4838
DD	3.20842	17.2876	31.3373	85.6588	53.8277	147.135	46.1081	36.5838
DD	1.52842	12.203	71.8545	97.7	40.5619	55.1517	39.629	73.5461
DD	2.5457	23.3892	63.8424	96.7608	58.1013	88.0595	56.2193	65.9796
DD	3.2682	10.1692	44.0032	82.9249	35.6283	67.1422	29.5447	53.064
DD	2.174	25.423	53.4797	89.7334	41.725	70.0103	37.4413	59.5984
DD	2.1347	13.22	38.2544	95.6654	35.9352	89.8656	34.3776	39.9877
DD	2.89311	22.3722	62.0122	98.8208	54.5014	86.8517	53.8587	62.7522
DD	1.37597	26.4399	94.7547	99.689	28.5657	30.0533	28.4769	95.0504
DD	1.68758	21.3553	63.1855	95.9517	26.7352	40.5993	25.6529	65.8514
DD	4.90424	12.4068	31.2546	82.7552	62.8091	166.305	51.9778	37.7675
DD	2.36854	12.203	36.7788	91.934	28.6261	71.5552	26.3172	40.0057
DD	2.87812	27.4568	71.1037	96.9912	30.0065	40.9312	29.1036	73.3095
DD	2.51507	7.11844	51.1741	97.6549	35.4686	67.6843	34.6369	52.403
DD	1.41809	9.30911	57.5674	98.0921	29.6235	50.477	29.0583	58.6871
DD	3.5899	7.24042	70.4307	98.2865	45.7168	63.7982	44.9335	71.6585
DD	2.12251	11.1845	59.6095	89.3056	42.4302	63.5679	37.8925	66.7478
DD	3.70517	19.3187	45.4929	95.1635	51.3438	107.403	48.8605	47.805
DD	1.49493	25.4193	59.0874	96.929	25.3482	41.5822	24.5698	60.9594
DD	2.68844	8.13419	74.2091	98.7057	54.7891	72.875	54.0799	75.1822
DD	1.36109	18.3019	63.4573	94.8555	28.912	43.2174	27.4246	66.8989
DD	3.76232	6.10064	63.5894	96.9681	45.9671	70.0956	44.5734	65.5777
DD	1.17393	22.1689	84.344	97.7522	35.4621	41.0995	34.665	86.2835
DD	3.06406	15.2516	43.166	84.5472	40.6716	79.6616	34.3867	51.0555
DD	3.68801	4.0671	30.0606	89.575	42	125.152	37.6215	33.5592
DD	1.98156	17.2852	72.9801	99.2297	52.4409	71.3029	52.0369	73.5467
DD	2.38635	13.2181	52.4147	89.462	36.1429	61.6891	32.3342	58.5888
DD	2.42769	3.33242	49.0337	95.4862	58.7486	114.405	56.0968	51.3516
DD	4.10483	8.13419	72.4574	96.5351	45.574	60.7183	43.9949	75.0581
DD	2.12939	8.13419	45.6311	96.5515	27.4036	57.9837	26.4586	47.2609
DD	4.92617	9.15096	39.0782	90.0605	57.4409	132.38	51.7315	43.391
DD	4.34128	12.2013	61.0398	88.8334	59.6976	86.8801	53.0314	68.7127
DD	1.22086	6.10064	62.274	97.7156	29.2881	45.9566	28.619	63.7298
DD	2.0934	21.3523	67.0588	97.4941	29.7937	43.3158	29.0471	68.7824
DD	3.66593	14.2348	60.4682	94.7701	58.0632	91.0009	55.0266	63.8051
DD	2.39855	24.4026	94.4355	98.5466	40.2276	41.9788	39.6429	95.8283
DD	2.27658	15.9171	71.7163	97.8443	44.9404	61.3133	43.9716	73.2963
DD	1.7298	24.2524	56.3072	95.5578	31.4464	53.367	30.0495	58.9247
DD	4.97025	11.7377	86.0594	99.5309	47.9475	55.4531	47.7226	86.4649
DD	2.56499	11.6139	75.7679	99.0066	51.1919	66.893	50.6834	76.5281
DD	2.99333	6.1007	61.9178	94.6859	48.0932	73.5451	45.5375	65.3928
DD	4.56705	15.2517	50.7925	90.7341	51.2096	91.4792	46.4646	55.9795
DD	3.83365	20.3357	71.1679	98.9192	53.9375	74.97	53.3545	71.9455
DD	3.04169	4.06713	58.7938	98.834	52.6012	88.424	51.9879	59.4875
DD	1.42521	7.11748	86.4633	97.7872	29.38	33.2279	28.7299	88.4198
DD	3.26967	14.235	62.7238	94.9303	49.2442	74.5294	46.7477	66.0735
DD	2.10291	17.2853	57.3074	96.4043	54.5422	91.7526	52.581	59.4449
DD	3.91229	25.495	50.629	95.8998	56.4482	106.922	54.1337	52.7936
DD	3.82856	4.06713	44.6568	92.8236	38.2031	79.4089	35.4615	48.1093
DD	1.52858	19.4545	52.6209	96.3621	26.6508	48.8043	25.6813	54.6075
DD	2.2406	18.3021	43.92	91.0383	33.5096	69.4594	30.5066	48.2434
DD	2.20378	19.3189	70.2878	97.4582	44.3252	61.4595	43.1985	72.121
DD	1.61822	17.3299	54.7634	95.868	33.4914	58.6296	32.1076	57.1238
DD	2.21975	31.5203	69.0473	95.7403	42.4289	58.8316	40.6216	72.1193
DD	3.17328	2.10497	40.5161	93.7937	48.7938	112.956	45.7655	43.197
DD	3.69841	10.5856	56.0364	93.4262	50.3254	83.9046	47.0171	59.9793
DD	3.05947	13.2163	45.7035	87.47	44.8525	85.8413	39.2325	52.2505
DD	2.24432	18.2994	62.5982	93.1447	28.777	42.8196	26.8043	67.2053
DD	1.00667	21.3493	66.0315	95.8963	25.1124	36.4702	24.0819	68.8572
DD	1.90402	13.2163	56.1148	95.9687	27.8816	47.6837	26.7576	58.472
DD	1.84258	13.2163	60.4169	96.9	34.6181	55.5225	33.545	62.3497
DD	4.0673	7.11645	38.5373	93.1961	58.2273	140.813	54.2655	41.3508
DD	2.34706	12.1996	37.2999	94.6509	40.6785	103.224	38.5026	39.4079
DD	1.63009	22.4954	49.5627	78.6666	40.8825	64.8893	32.1609	63.0035
DD	2.57198	17.2828	71.3399	97.8453	47.7927	65.5495	46.7629	72.9109
DD	2.15612	19.3161	61.1111	96.7857	44.8109	70.97	43.3706	63.1406
DD	2.31154	10.1664	44.7979	92.1747	41.1705	84.7112	37.9488	48.6011
DD	2.35913	9.14972	68.2374	97.0434	37.4267	53.2262	36.3202	70.3164
DD	2.82947	13.2163	52.5822	87.6972	42.0861	70.1918	36.9084	59.9587
DD	3.50075	11.183	33.0077	85.0692	32.0541	82.6116	27.2682	38.801
DD	3.24554	12.1996	49.3415	90.6638	46.1295	84.7618	41.8228	54.4226
DD	2.1472	18.3039	47.178	87.0427	43.4409	80.1478	37.8121	54.201
DD	3.56846	12.4121	45.4794	97.4595	44.9739	96.3763	43.8313	46.6649
DD	2.46077	16.2702	39.115	91.5285	38.2587	89.5247	35.0176	42.7353
DD	2.00386	16.2702	53.8992	93.4808	27.1219	47.0392	25.3537	57.658
DD	2.90187	20.3377	62.3243	91.1475	52.0126	76.0669	47.4081	68.3774
DD	1.6361	12.2026	50.398	81.8488	36.0444	58.5379	29.5019	61.5745
DD	4.34676	9.99971	63.0921	97.5634	43.5022	67.2703	42.4422	64.6678
DD	2.30741	11.3777	56.9168	95.0284	38.7074	64.626	36.783	59.8945
DD	1.77893	10.1689	88.2146	98.4124	39.2865	43.8281	38.6628	89.6377
DD	2.60105	6.2063	61.8601	97.4256	41.7927	65.8209	40.7168	63.4947
DD	4.12344	8.41959	59.9119	97.2806	52.0662	84.5414	50.6503	61.5866
DD	5.88524	14.1148	28.6902	77.7943	50.7612	137.641	39.4894	36.8795
DD	2.70651	3.87038	65.6563	98.6774	42.3937	63.7152	41.833	66.5363
DD	2.11732	8.13774	34.074	92.6294	26.2427	71.3403	24.3085	36.7853
DD	1.92402	24.4132	62.5226	97.667	30.5728	47.758	29.8595	64.0161
DD	2.46196	19.3271	43.1851	85.1436	33.5093	66.0668	28.531	50.7202
DD	2.43794	20.3443	63.4642	96.341	53.4238	81.0993	51.4691	65.8745
DD	2.06885	16.2755	77.0942	98.3682	46.0518	58.7597	45.3003	78.3732
DD	1.1191	30.5165	91.1749	99.1832	24.0318	26.1426	23.8355	91.9258
DD	2.12971	8.13774	64.1951	97.6923	27.2257	41.4322	26.5974	65.7115
DD	2.54356	4.06887	72.1466	98.2899	28.064	38.2334	27.5841	73.4019
DD	2.6118	23.396	71.0345	96.4292	53.1341	72.1295	51.2368	73.6649
DD	2.65374	3.05165	53.7515	96.6044	34.7361	62.4292	33.5566	55.6409
DD	0.776521	25.8651	86.4298	99.0711	24.2801	27.8313	24.0545	87.2402
DD	7.03451	15.7904	46.5642	91.4114	63.2622	124.192	57.8289	50.9391
DD	4.17422	14.7377	54.5276	78.1608	66.1738	94.8547	51.722	69.7633
DD	2.74903	15.7362	63.8228	96.0736	30.5631	46.0072	29.3631	66.4312
DD	2.34015	13.7692	36.9849	93.9633	37.3066	94.7807	35.0546	39.361
DD	2.17677	11.8021	45.8215	84.4177	40.0765	73.8337	33.8317	54.2795
DD	4.85391	12.7857	54.6571	96.5071	39.5415	69.8178	38.1604	56.6353
DD	2.34934	21.6373	59.9167	91.8705	30.6622	47.0145	28.1695	65.2186
DD	3.5065	3.93405	57.4519	95.736	33.7811	56.2917	32.3407	60.0108
DD	4.77294	17.7032	62.7718	96.3675	49.5416	76.0564	47.742	65.1379
DD	3.52243	13.7692	47.3148	99.0097	45.9754	96.207	45.5201	47.788
DD	3.13044	7.8681	48.9596	98.4544	39.6768	79.7874	39.0636	49.7282
DD	3.2205	14.7527	71.8341	94.9602	49.2371	65.0884	46.7557	75.6466
DD	3.07829	18.6867	74.0901	88.1803	55.111	65.5918	48.5971	84.0212
DD	3.86188	6.88459	52.8685	95.048	43.8822	78.8923	41.7092	55.6229
DD	1.44093	21.6373	69.8914	96.1739	36.1096	49.6885	34.728	72.672
DD	3.22564	13.7692	46.2542	91.025	48.1541	94.7638	43.8322	50.8149
DD	3.5971	23.6043	74.5549	91.0596	52.3991	63.999	47.7144	81.8748
DD	1.58189	11.8021	57.5472	93.4815	25.6576	41.679	23.9851	61.56
DD	3.43651	23.9978	87.0086	99.2792	51.3832	58.6296	51.0128	87.6403
DD	2.05867	17.2851	84.6052	96.3008	42.3635	48.2197	40.7964	87.8551
DD	4.17369	19.998	57.5454	97.4705	58.7887	99.5763	57.3016	59.0388
DD	3.03172	12.856	69.8664	85.8515	39.3674	48.3746	33.7976	81.3804
DD	3.36918	10.384	56.3413	87.4421	46.3447	71.9273	40.5248	64.4327
DD	2.64235	23.9998	73.3116	96.564	48.4323	63.7937	46.7682	75.9202
DD	2.17415	12.0093	58.0459	97.9722	25.9815	43.8527	25.4547	59.2473
DD	3.27929	4.06712	58.218	97.3747	41.8611	70.0163	40.7621	59.7877
DD	2.35606	16.2685	54.6752	89.4863	44.9384	73.5503	40.2137	61.0989
DD	3.32112	26.4363	57.9836	96.359	38.2299	63.5317	36.8379	60.1746
DD	2.09642	15.5131	69.9059	96.714	36.4599	50.4418	35.2618	72.2811
DD	1.83053	16.2685	51.592	96.0583	28.0868	52.2944	26.9797	53.7091
DD	2.27038	12.4105	58.806	95.7329	37.116	60.4228	35.5323	61.4272
DD	3.10191	15.2517	76.7508	96.6792	50.8138	64.0077	49.1264	79.3871
DD	2.13285	24.4027	78.4532	98.9776	30.7229	38.7604	30.4088	79.2635
DD	1.92308	7.11745	68.1464	97.2363	30.7442	43.8681	29.8945	70.0833
DD	1.40343	27.453	73.4624	98.9478	35.5147	47.8354	35.141	74.2435
DD	1.76787	5.0839	72.1917	97.4852	37.6128	50.7911	36.6669	74.054
DD	1.7989	24.4027	61.497	96.5901	29.9202	46.9941	28.9	63.668
DD	2.05603	17.2852	79.1111	95.3982	48.7901	58.8348	46.5449	82.9273
DD	2.72287	18.302	63.9827	94.1423	45.9952	67.6761	43.301	67.9638
DD	1.46756	29.4866	71.7271	99.3216	41.6387	57.6578	41.3562	72.217
DD	2.53571	9.15101	39.2865	88.2752	36.3471	81.6705	32.0855	44.5045
DD	1.49973	25.4195	50.1054	97.553	24.7346	48.1571	24.1293	51.3622
DD	2.39878	5.65963	51.8206	98.4372	30.5436	58.02	30.0663	52.6433
DD	1.09189	2.03356	49.7899	98.394	26.6105	52.5872	26.1831	50.6026
DD	2.66406	10.211	78.5637	99.1642	56.2065	70.9447	55.7367	79.2259
DD	1.94715	19.3188	60.6431	95.5796	40.3434	63.5852	38.5601	63.4478
DD	2.2792	22.3691	62.0176	97.9362	57.9486	91.5107	56.7527	63.3244
DD	4.49983	11.1847	51.6551	94.2286	27.386	49.9572	25.8054	54.8189
DD	2.29669	18.3022	80.1401	99.5237	53.1971	66.064	52.9438	80.5236
DD	1.73234	22.0373	74.4579	98.2996	41.4035	54.6611	40.6995	75.7459
DD	2.20339	20.3358	60.102	97.1893	34.1913	55.2898	33.2303	61.8401
DD	1.52279	19.319	68.1659	80.0543	35.0079	41.1134	28.0253	85.1496
DD	2.47094	18.6163	73.5586	96.8298	50.3248	66.2457	48.7294	75.9669
DD	2.58945	20.3358	77.7866	97.8666	38.5139	48.456	37.6923	79.4823
DD	1.68756	16.2687	72.2725	98.5837	36.3235	49.5474	35.8091	73.3107
DD	3.04576	17.5821	70.5221	98.4475	47.2886	66.014	46.5544	71.6343
DD	1.85667	13.2183	79.6636	98.3472	48.0002	59.2578	47.2069	81.0024
DD	2.0055	17.2855	53.2243	96.9928	25.967	47.3207	25.1861	54.8745
DD	3.37387	15.2519	63.6547	93.6826	50.6444	74.5349	47.445	67.9472
DD	2.3191	22.3694	60.8447	98.0683	31.0487	50.0437	30.4489	62.0432
DD	4.07889	10.1679	59.9791	96.4702	36.796	59.1826	35.4972	62.1737
DD	2.35993	6.10075	67.0779	98.07	37.4142	54.7007	36.6921	68.398
DD	1.94442	22.3694	55.4435	94.9909	31.8397	54.5507	30.2448	58.3672
DD	3.56278	19.3508	44.0709	87.9155	62.5928	124.864	55.0288	50.1287
DD	1.59426	18.3022	57.43	98.1576	36.5693	62.5031	35.8955	58.508
DD	5.50082	21.2858	59.1947	95.0394	59.3199	95.2404	56.3773	62.2844
DD	2.28741	25.2592	69.2903	96.7581	37.0502	51.7375	35.8491	71.6119
DD	4.94297	12.2014	47.044	85.937	58.5063	106.876	50.2786	54.7424
DD	1.60873	15.2518	62.6044	98.6772	31.9194	50.3114	31.4972	63.4436
DD	4.64743	20.3357	46.4533	66.606	78.6416	112.759	52.3801	69.7433
DD	1.92494	20.3357	45.1808	83.3492	34.7666	64.1371	28.9777	54.2067
DD	1.54922	13.2182	58.1211	94.4323	25.0067	40.6296	23.6144	61.5479
DD	2.46789	24.8727	68.1349	94.9477	56.4313	78.6384	53.5802	71.7604
DD	2.70697	13.2182	64.6737	83.0292	49.5038	63.5538	41.1026	77.8927
DD	4.42664	15.2518	56.4449	85.6069	67.0893	101.751	57.433	65.935
DD	2.46883	8.13427	72.7725	97.8333	47.2522	63.5246	46.2284	74.3842
DD	2.28858	13.2182	66.3087	91.4888	57.8444	79.8103	52.9212	72.4774
DD	1.60678	13.2182	65.4244	98.0601	25.6561	38.4541	25.1584	66.7187
DD	1.79234	25.2624	74.625	98.3195	22.9538	30.2419	22.568	75.9005
DD	1.62117	16.2685	62.7949	97.2759	25.9641	40.2211	25.2568	64.5533
DD	2.91281	31.5203	69.2573	98.876	43.3122	61.8352	42.8254	70.0446
DD	2.12793	14.2845	75.9428	97.6769	52.908	68.0498	51.6789	77.749
DD	4.29939	13.2182	48.9947	95.7306	33.8639	66.1666	32.4181	51.1798
DD	3.81334	18.3021	52.137	97.828	55.6921	104.499	54.4825	53.2946
DD	2.3845	19.9946	62.7032	98.3771	49.9587	78.3818	49.1479	63.7376
DD	5.25371	3.15703	40.5068	93.3416	59.584	137.302	55.6167	43.3963
DD	1.42848	21.3355	69.6104	98.0044	30.7275	43.2612	30.1143	71.0279
DD	1.89288	21.1797	81.8054	98.7893	40.3553	48.7336	39.8667	82.8079
DD	2.95729	10.2108	53.5962	93.2379	47.3046	82.2928	44.1058	57.4833
DD	1.33766	10.2108	37.1294	96.0917	25.4186	65.7839	24.4252	38.6396
DD	2.88638	24.3206	39.9689	85.4949	45.4721	97.2665	38.8763	46.75
DD	1.26586	24.4053	73.5896	98.753	32.2061	43.2187	31.8045	74.5189
DD	2.47237	8.1351	72.2938	99.3867	43.7218	60.107	43.4537	72.7399
DD	2.23696	10.1689	55.1225	99.5391	50.4782	91.1526	50.2456	55.3777
DD	2.61177	14.2364	49.2661	79.0257	57.5114	92.2516	45.4488	62.3418
DD	4.39259	11.1858	37.2703	90.4206	43.7209	106.07	39.5327	41.2188
DD	2.2513	13.2195	66.0628	98.3859	28.6289	42.6364	28.1668	67.1466
DD	1.78335	24.4053	83.1276	98.3513	24.0423	28.4453	23.6459	84.5211
DD	6.03111	14.2364	48.711	92.6618	60.8376	115.73	56.3732	52.5686
DD	1.76126	19.3209	83.4532	98.4605	33.4846	39.5061	32.9691	84.7581
DD	2.23234	26.4391	81.5728	97.9951	45.6477	54.8375	44.7325	83.2418
DD	3.41951	14.2364	44.1737	89.9418	28.4285	57.8831	25.5691	49.1136
DD	2.2738	14.2364	57.2462	89.8802	45.1735	70.9253	40.602	63.6917
DD	2.56057	22.3715	72.8818	97.7449	52.6205	70.5716	51.4338	74.5632
DD	2.99881	30.5066	72.5781	94.5926	51.5625	67.2025	48.7743	76.727
DD	2.55618	12.2027	50.1371	88.9481	48.4823	86.0124	43.1241	56.3667
DD	2.90875	14.2364	58.5593	96.1235	43.1928	70.8998	41.5184	60.9209
[truncated: 13,920 more rows]
